# Supplementary material for: Targeting endoplasmic reticulum stress‐induced lymphatic dysfunction for mitigating bisphosphonate‐related osteonecrosis
Source: Clin Transl Med. 2024 Nov 9;14(11):e70082. doi: 10.1002/ctm2.70082 (PMC11550091; doi:10.1002/ctm2.70082)
Supplement: Supplementary file 2 — Supporting Information [file CTM2-14-e70082-s005.xlsx]

## Sheet: Supplementary Table S1
Supplementary Table S2. Antibodies used in the experiments.
Antibodies	Catelog	Company	Dillution
Western blot
Beclin-1	11306-1-AP	Proteintech	1/1000
p62	5114	Cell Signaling Technology	1/1000
ATG-5	12994	Cell Signaling Technology	1/1000
LC3B	83506	Cell Signaling Technology	1/1000
p-mTOR	2971	Cell Signaling Technology	1/1000
mTOR	2972	Cell Signaling Technology	1/1000
Grp78	ab21685	Abcam	1/1000
CHOP	2895	Cell Signaling Technology	1/1000
XBP1s	40435	Cell Signaling Technology	1/1000
p-PERK	3192	Cell Signaling Technology	1/1000
PERK	3179	Cell Signaling Technology	1/1000
p-IRE1	ab48187	Abcam	1/1000
IRE1	ab37073	Abcam	1/1000
Caspase12	58208	Cell Signaling Technology	1/1000
LAMP2	ab13524	Abcam	1/1000
GAPDH	60004-1-Ig	Proteintech	1/8000
HRP-conjugated Affinipure Goat Anti-Rabbit IgG(H+L)	SA00001-2	Proteintech	1/8000
HRP-conjugated Affinipure Goat Anti-Mouse IgG(H+L)	SA00001-1	Proteintech	1/8000
Immunofluorescence
F4/80	71299	Cell Signaling Technology	1/200
CD86	13395-1-AP	Proteintech	1/200
Ly6g	88876	Cell Signaling Technology	1/200
LC3B	83506	Cell Signaling Technology	1/100
Lyve1	ab14917	Abcam	1/100
LAMP2	ab13524	Abcam	1/100
Fluorescein (FITC)–conjugated Affinipure Goat Anti-Mouse IgG(H+L)	SA00003-1	Proteintech	1/100
Fluorescein (FITC)–conjugated Affinipure Goat Anti-Rabbit IgG(H+L)	SA00003-2	Proteintech	1/100
Cy3–conjugated Affinipure Goat Anti-Mouse IgG(H+L)	SA00009-1	Proteintech	1/100
Cy3–conjugated Affinipure Goat Anti-Rabbit IgG(H+L)	SA00009-2	Proteintech	1/100
Flow cytometry
FITC anti-mouse CD66a (CEACAM1a) Antibody	134517	Biolegend	1/100
PE anti-mouse F4/80 Antibody	111703	Biolegend	1/80
PE/Cyanine7 anti-mouse CD86 Antibody	105013	Biolegend	1/40
