# Supplementary material for: Targeting endoplasmic reticulum stress‐induced lymphatic dysfunction for mitigating bisphosphonate‐related osteonecrosis
Source: Clin Transl Med. 2024 Nov 9;14(11):e70082. doi: 10.1002/ctm2.70082 (PMC11550091; doi:10.1002/ctm2.70082)
Supplement: Supplementary file 3 — Supporting Information [file CTM2-14-e70082-s004.xls]

## Sheet: ZA_LEC_vs_NC_LEC.GOenrich
Category	ID	Description	GeneRatio	BgRatio	pvalue	padj	geneID	Count
BP	GO:0071216	cellular response to biotic stimulus	2024-04-26	187/14078	0.000358514	0.19228	Cxcl2/Ddit3/Prdm1/Cxcl5	4
BP	GO:0001776	leukocyte homeostasis	2024-03-26	101/14078	0.000826556	0.19228	Slc7a11/Cxcl5/Tnfrsf4	3
BP	GO:0000096	sulfur amino acid metabolic process	2024-02-26	26/14078	0.0010373	0.19228	Slc7a11/Cth	2
BP	GO:0009069	serine family amino acid metabolic process	2024-02-26	27/14078	0.00111901	0.19228	Slc7a11/Cth	2
BP	GO:0006575	cellular modified amino acid metabolic process	2024-03-26	136/14078	0.00194855	0.19228	Slc7a11/Aldh1l2/Cth	3
BP	GO:0043433	negative regulation of DNA-binding transcription factor activity	2024-03-26	144/14078	0.00229338	0.19228	Nupr1/Ddit3/Tnfrsf4	3
BP	GO:0070098	chemokine-mediated signaling pathway	2024-02-26	39/14078	0.00233042	0.19228	Cxcl2/Cxcl5	2
BP	GO:0031640	killing of cells of other organism	2024-02-26	40/14078	0.0024503	0.19228	Cxcl2/Cxcl5	2
BP	GO:0071222	cellular response to lipopolysaccharide	2024-03-26	154/14078	0.00277486	0.19228	Cxcl2/Prdm1/Cxcl5	3
BP	GO:0071219	cellular response to molecule of bacterial origin	2024-03-26	164/14078	0.00331458	0.19228	Cxcl2/Prdm1/Cxcl5	3
BP	GO:0061844	antimicrobial humoral immune response mediated by antimicrobial peptide	2024-02-26	48/14078	0.00351153	0.19228	Cxcl2/Cxcl5	2
BP	GO:1990868	response to chemokine	2024-02-26	48/14078	0.00351153	0.19228	Cxcl2/Cxcl5	2
BP	GO:1990869	cellular response to chemokine	2024-02-26	48/14078	0.00351153	0.19228	Cxcl2/Cxcl5	2
BP	GO:0051090	regulation of DNA-binding transcription factor activity	2024-04-26	357/14078	0.00390872	0.19228	Nupr1/Ddit3/Cth/Tnfrsf4	4
BP	GO:0006749	glutathione metabolic process	2024-02-26	52/14078	0.00410926	0.19228	Slc7a11/Cth	2
BP	GO:2001233	regulation of apoptotic signaling pathway	2024-04-26	371/14078	0.00448249	0.19228	Nupr1/Ddit3/Cth/Tnfrsf4	4
BP	GO:0030888	regulation of B cell proliferation	2024-02-26	55/14078	0.00458639	0.19228	Prdm1/Tnfrsf4	2
BP	GO:0097006	regulation of plasma lipoprotein particle levels	2024-02-26	55/14078	0.00458639	0.19228	Soat2/Vldlr	2
BP	GO:1901615	organic hydroxy compound metabolic process	2024-04-26	378/14078	0.00478977	0.19228	Slc7a11/Soat2/Vldlr/P2ry6	4
BP	GO:0071396	cellular response to lipid	2024-04-26	384/14078	0.00506427	0.19228	Cxcl2/Prdm1/P2ry6/Cxcl5	4
BP	GO:0006821	chloride transport	2024-02-26	61/14078	0.00561368	0.19228	Ttyh1/P2ry6	2
BP	GO:2001244	positive regulation of intrinsic apoptotic signaling pathway	2024-02-26	65/14078	0.00635177	0.19228	Nupr1/Ddit3	2
BP	GO:0007204	positive regulation of cytosolic calcium ion concentration	2024-03-26	210/14078	0.00660604	0.19228	Cxcl2/Ddit3/P2ry6	3
BP	GO:0019730	antimicrobial humoral response	2024-02-26	68/14078	0.00693285	0.19228	Cxcl2/Cxcl5	2
BP	GO:0032496	response to lipopolysaccharide	2024-03-26	221/14078	0.00760237	0.19228	Cxcl2/Prdm1/Cxcl5	3
BP	GO:0006790	sulfur compound metabolic process	2024-03-26	226/14078	0.0080832	0.19228	Slc7a11/Acot2/Cth	3
BP	GO:0030593	neutrophil chemotaxis	2024-02-26	74/14078	0.00816465	0.19228	Cxcl2/Cxcl5	2
BP	GO:0042100	B cell proliferation	2024-02-26	74/14078	0.00816465	0.19228	Prdm1/Tnfrsf4	2
BP	GO:0043648	dicarboxylic acid metabolic process	2024-02-26	74/14078	0.00816465	0.19228	Slc7a11/Aldh1l2	2
BP	GO:0044272	sulfur compound biosynthetic process	2024-02-26	74/14078	0.00816465	0.19228	Slc7a11/Cth	2
BP	GO:0060326	cell chemotaxis	2024-03-26	229/14078	0.00838017	0.19228	Cxcl2/Hoxb9/Cxcl5	3
BP	GO:0050871	positive regulation of B cell activation	2024-02-26	77/14078	0.00881486	0.19228	Prdm1/Tnfrsf4	2
BP	GO:0005975	carbohydrate metabolic process	2024-04-26	454/14078	0.00908649	0.19228	Nupr1/Pgm5/Lalba/P2ry6	4
BP	GO:0051209	release of sequestered calcium ion into cytosol	2024-02-26	79/14078	0.00926087	0.19228	Ddit3/P2ry6	2
BP	GO:0002237	response to molecule of bacterial origin	2024-03-26	239/14078	0.00941652	0.19228	Cxcl2/Prdm1/Cxcl5	3
BP	GO:0051283	negative regulation of sequestering of calcium ion	2024-02-26	80/14078	0.00948761	0.19228	Ddit3/P2ry6	2
BP	GO:0051480	regulation of cytosolic calcium ion concentration	2024-03-26	240/14078	0.00952411	0.19228	Cxcl2/Ddit3/P2ry6	3
BP	GO:0044262	cellular carbohydrate metabolic process	2024-03-26	241/14078	0.00963243	0.19228	Nupr1/Lalba/P2ry6	3
BP	GO:0051282	regulation of sequestering of calcium ion	2024-02-26	82/14078	0.0099485	0.19228	Ddit3/P2ry6	2
BP	GO:0051208	sequestering of calcium ion	2024-02-26	83/14078	0.0101826	0.19228	Ddit3/P2ry6	2
BP	GO:2000106	regulation of leukocyte apoptotic process	2024-02-26	87/14078	0.0111436	0.19228	Slc7a11/Tnfrsf4	2
BP	GO:0010506	regulation of autophagy	2024-03-26	255/14078	0.0112254	0.19228	Depp1/Nupr1/Ddit3	3
BP	GO:0006066	alcohol metabolic process	2024-03-26	257/14078	0.0114647	0.19228	Soat2/Vldlr/P2ry6	3
BP	GO:0015698	inorganic anion transport	2024-02-26	90/14078	0.0118897	0.19228	Ttyh1/P2ry6	2
BP	GO:0009636	response to toxic substance	2024-02-26	93/14078	0.0126572	0.19228	Slc7a11/Nupr1	2
BP	GO:0046545	development of primary female sexual characteristics	2024-02-26	93/14078	0.0126572	0.19228	Nupr1/Dach2	2
BP	GO:1990266	neutrophil migration	2024-02-26	93/14078	0.0126572	0.19228	Cxcl2/Cxcl5	2
BP	GO:0097553	calcium ion transmembrane import into cytosol	2024-02-26	95/14078	0.0131807	0.19228	Ddit3/P2ry6	2
BP	GO:0071621	granulocyte chemotaxis	2024-02-26	96/14078	0.013446	0.19228	Cxcl2/Cxcl5	2
BP	GO:0002065	columnar/cuboidal epithelial cell differentiation	2024-02-26	100/14078	0.0145303	0.19228	Prdm1/Dlx3	2
BP	GO:0046660	female sex differentiation	2024-02-26	102/14078	0.0150863	0.19228	Nupr1/Dach2	2
BP	GO:0048872	homeostasis of number of cells	2024-03-26	285/14078	0.015129	0.19228	Slc7a11/Cxcl5/Tnfrsf4	3
BP	GO:0006119	oxidative phosphorylation	2024-02-26	105/14078	0.0159373	0.19228	Nupr1/Cox6a2	2
BP	GO:0062012	regulation of small molecule metabolic process	2024-03-26	293/14078	0.0162847	0.19228	Slc7a11/Nupr1/P2ry6	3
BP	GO:0008203	cholesterol metabolic process	2024-02-26	107/14078	0.016516	0.19228	Soat2/Vldlr	2
BP	GO:0071887	leukocyte apoptotic process	2024-02-26	108/14078	0.0168087	0.19228	Slc7a11/Tnfrsf4	2
BP	GO:0060402	calcium ion transport into cytosol	2024-02-26	109/14078	0.0171036	0.19228	Ddit3/P2ry6	2
BP	GO:0016125	sterol metabolic process	2024-02-26	113/14078	0.0183053	0.19228	Soat2/Vldlr	2
BP	GO:0009312	oligosaccharide biosynthetic process	2024-01-26	10/14078	0.0183216	0.19228	Lalba	1
BP	GO:0010919	regulation of inositol phosphate biosynthetic process	2024-01-26	10/14078	0.0183216	0.19228	P2ry6	1
BP	GO:0033029	regulation of neutrophil apoptotic process	2024-01-26	10/14078	0.0183216	0.19228	Slc7a11	1
BP	GO:0051775	response to redox state	2024-01-26	10/14078	0.0183216	0.19228	Slc7a11	1
BP	GO:0072578	neurotransmitter-gated ion channel clustering	2024-01-26	10/14078	0.0183216	0.19228	Slc7a11	1
BP	GO:1902652	secondary alcohol metabolic process	2024-02-26	115/14078	0.0189193	0.19228	Soat2/Vldlr	2
BP	GO:0097530	granulocyte migration	2024-02-26	117/14078	0.019542	0.19228	Cxcl2/Cxcl5	2
BP	GO:0050864	regulation of B cell activation	2024-02-26	118/14078	0.0198566	0.19228	Prdm1/Tnfrsf4	2
BP	GO:0000097	sulfur amino acid biosynthetic process	2024-01-26	11/14078	0.0201359	0.19228	Cth	1
BP	GO:0001865	NK T cell differentiation	2024-01-26	11/14078	0.0201359	0.19228	Prdm1	1
BP	GO:0006750	glutathione biosynthetic process	2024-01-26	11/14078	0.0201359	0.19228	Slc7a11	1
BP	GO:0006857	oligopeptide transport	2024-01-26	11/14078	0.0201359	0.19228	Slc7a11	1
BP	GO:0009070	serine family amino acid biosynthetic process	2024-01-26	11/14078	0.0201359	0.19228	Cth	1
BP	GO:0034433	steroid esterification	2024-01-26	11/14078	0.0201359	0.19228	Soat2	1
BP	GO:0034434	sterol esterification	2024-01-26	11/14078	0.0201359	0.19228	Soat2	1
BP	GO:0034435	cholesterol esterification	2024-01-26	11/14078	0.0201359	0.19228	Soat2	1
BP	GO:0042762	regulation of sulfur metabolic process	2024-01-26	11/14078	0.0201359	0.19228	Slc7a11	1
BP	GO:0050667	homocysteine metabolic process	2024-01-26	11/14078	0.0201359	0.19228	Cth	1
BP	GO:0051024	positive regulation of immunoglobulin secretion	2024-01-26	11/14078	0.0201359	0.19228	Tnfrsf4	1
BP	GO:0070943	neutrophil-mediated killing of symbiont cell	2024-01-26	11/14078	0.0201359	0.19228	Cxcl5	1
BP	GO:1903025	regulation of RNA polymerase II regulatory region sequence-specific DNA binding	2024-01-26	11/14078	0.0201359	0.19228	Ddit3	1
BP	GO:1903862	positive regulation of oxidative phosphorylation	2024-01-26	11/14078	0.0201359	0.19228	Nupr1	1
BP	GO:1990440	positive regulation of transcription from RNA polymerase II promoter in response to endoplasmic reticulum stress	2024-01-26	11/14078	0.0201359	0.19228	Ddit3	1
BP	GO:0006874	cellular calcium ion homeostasis	2024-03-26	327/14078	0.0217445	0.19228	Cxcl2/Ddit3/P2ry6	3
BP	GO:0001781	neutrophil apoptotic process	2024-01-26	12/14078	0.021947	0.19228	Slc7a11	1
BP	GO:0006123	mitochondrial electron transport, cytochrome c to oxygen	2024-01-26	12/14078	0.021947	0.19228	Cox6a2	1
BP	GO:0006521	regulation of cellular amino acid metabolic process	2024-01-26	12/14078	0.021947	0.19228	Slc7a11	1
BP	GO:0006968	cellular defense response	2024-01-26	12/14078	0.021947	0.19228	Tnfrsf4	1
BP	GO:0006983	ER overload response	2024-01-26	12/14078	0.021947	0.19228	Ddit3	1
BP	GO:0019646	aerobic electron transport chain	2024-01-26	12/14078	0.021947	0.19228	Cox6a2	1
BP	GO:0060850	regulation of transcription involved in cell fate commitment	2024-01-26	12/14078	0.021947	0.19228	Chd5	1
BP	GO:0061469	regulation of type B pancreatic cell proliferation	2024-01-26	12/14078	0.021947	0.19228	Nupr1	1
BP	GO:0071380	cellular response to prostaglandin E stimulus	2024-01-26	12/14078	0.021947	0.19228	P2ry6	1
BP	GO:0072331	signal transduction by p53 class mediator	2024-02-26	126/14078	0.0224497	0.19228	Nupr1/Chd5	2
BP	GO:0060401	cytosolic calcium ion transport	2024-02-26	129/14078	0.0234566	0.19228	Ddit3/P2ry6	2
BP	GO:0019184	nonribosomal peptide biosynthetic process	2024-01-26	13/14078	0.0237549	0.19228	Slc7a11	1
BP	GO:0032823	regulation of natural killer cell differentiation	2024-01-26	13/14078	0.0237549	0.19228	Prdm1	1
BP	GO:0045820	negative regulation of glycolytic process	2024-01-26	13/14078	0.0237549	0.19228	Nupr1	1
BP	GO:0051709	regulation of killing of cells of other organism	2024-01-26	13/14078	0.0237549	0.19228	Cxcl5	1
BP	GO:0070942	neutrophil mediated cytotoxicity	2024-01-26	13/14078	0.0237549	0.19228	Cxcl5	1
BP	GO:0098712	L-glutamate import across plasma membrane	2024-01-26	13/14078	0.0237549	0.19228	Slc7a11	1
BP	GO:0006959	humoral immune response	2024-02-26	130/14078	0.0237963	0.19228	Cxcl2/Cxcl5	2
BP	GO:0010675	regulation of cellular carbohydrate metabolic process	2024-02-26	130/14078	0.0237963	0.19228	Nupr1/P2ry6	2
BP	GO:0055074	calcium ion homeostasis	2024-03-26	339/14078	0.0238849	0.19228	Cxcl2/Ddit3/P2ry6	3
BP	GO:0001906	cell killing	2024-02-26	132/14078	0.0244819	0.19228	Cxcl2/Cxcl5	2
BP	GO:0006924	activation-induced cell death of T cells	2024-01-26	14/14078	0.0255595	0.19228	Tnfrsf4	1
BP	GO:0021756	striatum development	2024-01-26	14/14078	0.0255595	0.19228	Slc7a11	1
BP	GO:0050710	negative regulation of cytokine secretion	2024-01-26	14/14078	0.0255595	0.19228	Tnfrsf4	1
BP	GO:0051152	positive regulation of smooth muscle cell differentiation	2024-01-26	14/14078	0.0255595	0.19228	Cth	1
BP	GO:0051938	L-glutamate import	2024-01-26	14/14078	0.0255595	0.19228	Slc7a11	1
BP	GO:0060576	intestinal epithelial cell development	2024-01-26	14/14078	0.0255595	0.19228	Prdm1	1
BP	GO:0071379	cellular response to prostaglandin stimulus	2024-01-26	14/14078	0.0255595	0.19228	P2ry6	1
BP	GO:1902902	negative regulation of autophagosome assembly	2024-01-26	14/14078	0.0255595	0.19228	Nupr1	1
BP	GO:1905063	regulation of vascular associated smooth muscle cell differentiation	2024-01-26	14/14078	0.0255595	0.19228	Cth	1
BP	GO:2000194	regulation of female gonad development	2024-01-26	14/14078	0.0255595	0.19228	Nupr1	1
BP	GO:0072503	cellular divalent inorganic cation homeostasis	2024-03-26	348/14078	0.0255635	0.19228	Cxcl2/Ddit3/P2ry6	3
BP	GO:0070997	neuron death	2024-03-26	353/14078	0.0265233	0.19228	Slc7a11/Cxcl2/Ddit3	3
BP	GO:0001890	placenta development	2024-02-26	139/14078	0.0269451	0.19228	Prdm1/Dlx3	2
BP	GO:0032957	inositol trisphosphate metabolic process	2024-01-26	15/14078	0.0273609	0.19228	P2ry6	1
BP	GO:0034695	response to prostaglandin E	2024-01-26	15/14078	0.0273609	0.19228	P2ry6	1
BP	GO:0060707	trophoblast giant cell differentiation	2024-01-26	15/14078	0.0273609	0.19228	Prdm1	1
BP	GO:2000678	negative regulation of transcription regulatory region DNA binding	2024-01-26	15/14078	0.0273609	0.19228	Ddit3	1
BP	GO:0048608	reproductive structure development	2024-03-26	360/14078	0.0278995	0.19228	Nupr1/Prdm1/Dlx3	3
BP	GO:0061458	reproductive system development	2024-03-26	363/14078	0.028501	0.19228	Nupr1/Prdm1/Dlx3	3
BP	GO:0032700	negative regulation of interleukin-17 production	2024-01-26	16/14078	0.0291592	0.19228	Ddit3	1
BP	GO:0042219	cellular modified amino acid catabolic process	2024-01-26	16/14078	0.0291592	0.19228	Aldh1l2	1
BP	GO:0042438	melanin biosynthetic process	2024-01-26	16/14078	0.0291592	0.19228	Slc7a11	1
BP	GO:0045579	positive regulation of B cell differentiation	2024-01-26	16/14078	0.0291592	0.19228	Prdm1	1
BP	GO:0051873	killing by host of symbiont cells	2024-01-26	16/14078	0.0291592	0.19228	Cxcl5	1
BP	GO:1900424	regulation of defense response to bacterium	2024-01-26	16/14078	0.0291592	0.19228	Cxcl5	1
BP	GO:1903909	regulation of receptor clustering	2024-01-26	16/14078	0.0291592	0.19228	Slc7a11	1
BP	GO:0072507	divalent inorganic cation homeostasis	2024-03-26	367/14078	0.0293138	0.19228	Cxcl2/Ddit3/P2ry6	3
BP	GO:1901605	alpha-amino acid metabolic process	2024-02-26	147/14078	0.0298783	0.19228	Slc7a11/Cth	2
BP	GO:0007289	spermatid nucleus differentiation	2024-01-26	17/14078	0.0309542	0.19228	Chd5	1
BP	GO:0021895	cerebral cortex neuron differentiation	2024-01-26	17/14078	0.0309542	0.19228	Chd5	1
BP	GO:0031424	keratinization	2024-01-26	17/14078	0.0309542	0.19228	Sprr2b	1
BP	GO:0034694	response to prostaglandin	2024-01-26	17/14078	0.0309542	0.19228	P2ry6	1
BP	GO:0044550	secondary metabolite biosynthetic process	2024-01-26	17/14078	0.0309542	0.19228	Slc7a11	1
BP	GO:0051023	regulation of immunoglobulin secretion	2024-01-26	17/14078	0.0309542	0.19228	Tnfrsf4	1
BP	GO:0006582	melanin metabolic process	2024-01-26	18/14078	0.0327461	0.19228	Slc7a11	1
BP	GO:0021544	subpallium development	2024-01-26	18/14078	0.0327461	0.19228	Slc7a11	1
BP	GO:0030889	negative regulation of B cell proliferation	2024-01-26	18/14078	0.0327461	0.19228	Prdm1	1
BP	GO:0031664	regulation of lipopolysaccharide-mediated signaling pathway	2024-01-26	18/14078	0.0327461	0.19228	Prdm1	1
BP	GO:0034377	plasma lipoprotein particle assembly	2024-01-26	18/14078	0.0327461	0.19228	Soat2	1
BP	GO:0043486	histone exchange	2024-01-26	18/14078	0.0327461	0.19228	Chd5	1
BP	GO:0060575	intestinal epithelial cell differentiation	2024-01-26	18/14078	0.0327461	0.19228	Prdm1	1
BP	GO:0016051	carbohydrate biosynthetic process	2024-02-26	156/14078	0.0333241	0.19228	Lalba/P2ry6	2
BP	GO:2001242	regulation of intrinsic apoptotic signaling pathway	2024-02-26	157/14078	0.0337163	0.19228	Nupr1/Ddit3	2
BP	GO:0006109	regulation of carbohydrate metabolic process	2024-02-26	158/14078	0.0341103	0.19228	Nupr1/P2ry6	2
BP	GO:0006914	autophagy	2024-03-26	391/14078	0.0344506	0.19228	Depp1/Nupr1/Ddit3	3
BP	GO:0061919	process utilizing autophagic mechanism	2024-03-26	391/14078	0.0344506	0.19228	Depp1/Nupr1/Ddit3	3
BP	GO:0046653	tetrahydrofolate metabolic process	2024-01-26	19/14078	0.0345347	0.19228	Aldh1l2	1
BP	GO:0051883	killing of cells in other organism involved in symbiotic interaction	2024-01-26	19/14078	0.0345347	0.19228	Cxcl5	1
BP	GO:0070633	transepithelial transport	2024-01-26	19/14078	0.0345347	0.19228	P2ry6	1
BP	GO:0070734	histone H3-K27 methylation	2024-01-26	19/14078	0.0345347	0.19228	Chd5	1
BP	GO:1900543	negative regulation of purine nucleotide metabolic process	2024-01-26	19/14078	0.0345347	0.19228	Nupr1	1
BP	GO:1901626	regulation of postsynaptic membrane organization	2024-01-26	19/14078	0.0345347	0.19228	Slc7a11	1
BP	GO:0051651	maintenance of location in cell	2024-02-26	163/14078	0.0361076	0.197134	Ddit3/P2ry6	2
BP	GO:0015813	L-glutamate transmembrane transport	2024-01-26	20/14078	0.0363202	0.197134	Slc7a11	1
BP	GO:0045980	negative regulation of nucleotide metabolic process	2024-01-26	20/14078	0.0363202	0.197134	Nupr1	1
BP	GO:0072337	modified amino acid transport	2024-01-26	20/14078	0.0363202	0.197134	Slc7a11	1
BP	GO:0006820	anion transport	2024-03-26	404/14078	0.0374184	0.199534	Slc7a11/Ttyh1/P2ry6	3
BP	GO:0009952	anterior/posterior pattern specification	2024-02-26	167/14078	0.0377377	0.199534	Hoxb9/Ddit3	2
BP	GO:0044342	type B pancreatic cell proliferation	2024-01-26	21/14078	0.0381025	0.199534	Nupr1	1
BP	GO:0065005	protein-lipid complex assembly	2024-01-26	21/14078	0.0381025	0.199534	Soat2	1
BP	GO:1902932	positive regulation of alcohol biosynthetic process	2024-01-26	21/14078	0.0381025	0.199534	P2ry6	1
BP	GO:1901617	organic hydroxy compound biosynthetic process	2024-02-26	168/14078	0.0381496	0.199534	Slc7a11/P2ry6	2
BP	GO:2001235	positive regulation of apoptotic signaling pathway	2024-02-26	170/14078	0.0389787	0.199725	Nupr1/Ddit3	2
BP	GO:0006875	cellular metal ion homeostasis	2024-03-26	414/14078	0.0397893	0.199725	Cxcl2/Ddit3/P2ry6	3
BP	GO:0006760	folic acid-containing compound metabolic process	2024-01-26	22/14078	0.0398817	0.199725	Aldh1l2	1
BP	GO:0009954	proximal/distal pattern formation	2024-01-26	22/14078	0.0398817	0.199725	Hoxb9	1
BP	GO:0070233	negative regulation of T cell apoptotic process	2024-01-26	22/14078	0.0398817	0.199725	Tnfrsf4	1
BP	GO:1903204	negative regulation of oxidative stress-induced neuron death	2024-01-26	22/14078	0.0398817	0.199725	Slc7a11	1
BP	GO:1905939	regulation of gonad development	2024-01-26	22/14078	0.0398817	0.199725	Nupr1	1
BP	GO:0097529	myeloid leukocyte migration	2024-02-26	173/14078	0.0402354	0.199725	Cxcl2/Cxcl5	2
BP	GO:0030595	leukocyte chemotaxis	2024-02-26	174/14078	0.0406577	0.199725	Cxcl2/Cxcl5	2
BP	GO:0045137	development of primary sexual characteristics	2024-02-26	176/14078	0.0415075	0.199725	Nupr1/Dach2	2
BP	GO:0001780	neutrophil homeostasis	2024-01-26	23/14078	0.0416576	0.199725	Slc7a11	1
BP	GO:0006536	glutamate metabolic process	2024-01-26	23/14078	0.0416576	0.199725	Slc7a11	1
BP	GO:0032958	inositol phosphate biosynthetic process	2024-01-26	23/14078	0.0416576	0.199725	P2ry6	1
BP	GO:0036003	positive regulation of transcription from RNA polymerase II promoter in response to stress	2024-01-26	23/14078	0.0416576	0.199725	Ddit3	1
BP	GO:0048305	immunoglobulin secretion	2024-01-26	23/14078	0.0416576	0.199725	Tnfrsf4	1
BP	GO:0006473	protein acetylation	2024-02-26	177/14078	0.0419349	0.199944	Nupr1/Chd5	2
BP	GO:0050670	regulation of lymphocyte proliferation	2024-02-26	180/14078	0.0432273	0.203165	Prdm1/Tnfrsf4	2
BP	GO:0150077	regulation of neuroinflammatory response	2024-01-26	24/14078	0.0434304	0.203165	Nupr1	1
BP	GO:1901798	positive regulation of signal transduction by p53 class mediator	2024-01-26	24/14078	0.0434304	0.203165	Chd5	1
BP	GO:0001666	response to hypoxia	2024-02-26	182/14078	0.0440973	0.203165	Acot2/Vldlr	2
BP	GO:0016054	organic acid catabolic process	2024-02-26	183/14078	0.0445347	0.203165	Acot2/Aldh1l2	2
BP	GO:0032944	regulation of mononuclear cell proliferation	2024-02-26	183/14078	0.0445347	0.203165	Prdm1/Tnfrsf4	2
BP	GO:0046395	carboxylic acid catabolic process	2024-02-26	183/14078	0.0445347	0.203165	Acot2/Aldh1l2	2
BP	GO:0001779	natural killer cell differentiation	2024-01-26	25/14078	0.0452001	0.203165	Prdm1	1
BP	GO:0006925	inflammatory cell apoptotic process	2024-01-26	25/14078	0.0452001	0.203165	Slc7a11	1
BP	GO:0032673	regulation of interleukin-4 production	2024-01-26	25/14078	0.0452001	0.203165	Ddit3	1
BP	GO:0045662	negative regulation of myoblast differentiation	2024-01-26	25/14078	0.0452001	0.203165	Ddit3	1
BP	GO:0036293	response to decreased oxygen levels	2024-02-26	188/14078	0.0467465	0.204708	Acot2/Vldlr	2
BP	GO:0031100	animal organ regeneration	2024-01-26	26/14078	0.0469666	0.204708	Cxcl5	1
BP	GO:0032689	negative regulation of interferon-gamma production	2024-01-26	26/14078	0.0469666	0.204708	Ddit3	1
BP	GO:0042462	eye photoreceptor cell development	2024-01-26	26/14078	0.0469666	0.204708	Prdm1	1
BP	GO:0042558	pteridine-containing compound metabolic process	2024-01-26	26/14078	0.0469666	0.204708	Aldh1l2	1
BP	GO:1903579	negative regulation of ATP metabolic process	2024-01-26	26/14078	0.0469666	0.204708	Nupr1	1
BP	GO:0045165	cell fate commitment	2024-02-26	190/14078	0.0476425	0.20661	Prdm1/Chd5	2
BP	GO:0006935	chemotaxis	2024-03-26	448/14078	0.0484164	0.206798	Cxcl2/Hoxb9/Cxcl5	3
BP	GO:0001893	maternal placenta development	2024-01-26	27/14078	0.04873	0.206798	Prdm1	1
BP	GO:0045577	regulation of B cell differentiation	2024-01-26	27/14078	0.04873	0.206798	Prdm1	1
BP	GO:0051281	positive regulation of release of sequestered calcium ion into cytosol	2024-01-26	27/14078	0.04873	0.206798	P2ry6	1
BP	GO:0030855	epithelial cell differentiation	2024-03-26	452/14078	0.0494882	0.206798	Sprr2b/Prdm1/Dlx3	3
BP	GO:0042330	taxis	2024-03-26	452/14078	0.0494882	0.206798	Cxcl2/Hoxb9/Cxcl5	3
BP	GO:0000038	very long-chain fatty acid metabolic process	2024-01-26	28/14078	0.0504902	0.206798	Acot2	1
BP	GO:0009311	oligosaccharide metabolic process	2024-01-26	28/14078	0.0504902	0.206798	Lalba	1
BP	GO:0032660	regulation of interleukin-17 production	2024-01-26	28/14078	0.0504902	0.206798	Ddit3	1
BP	GO:0060706	cell differentiation involved in embryonic placenta development	2024-01-26	28/14078	0.0504902	0.206798	Prdm1	1
BP	GO:0070663	regulation of leukocyte proliferation	2024-02-26	197/14078	0.0508284	0.206798	Prdm1/Tnfrsf4	2
BP	GO:0070482	response to oxygen levels	2024-02-26	201/14078	0.0526831	0.206798	Acot2/Vldlr	2
BP	GO:0010667	negative regulation of cardiac muscle cell apoptotic process	2024-01-26	30/14078	0.0540013	0.206798	Nupr1	1
BP	GO:0033238	regulation of cellular amine metabolic process	2024-01-26	30/14078	0.0540013	0.206798	Slc7a11	1
BP	GO:0034381	plasma lipoprotein particle clearance	2024-01-26	30/14078	0.0540013	0.206798	Vldlr	1
BP	GO:0035886	vascular associated smooth muscle cell differentiation	2024-01-26	30/14078	0.0540013	0.206798	Cth	1
BP	GO:0051150	regulation of smooth muscle cell differentiation	2024-01-26	30/14078	0.0540013	0.206798	Cth	1
BP	GO:2001234	negative regulation of apoptotic signaling pathway	2024-02-26	204/14078	0.0540901	0.206798	Cth/Tnfrsf4	2
BP	GO:0009617	response to bacterium	2024-03-26	469/14078	0.054175	0.206798	Cxcl2/Prdm1/Cxcl5	3
BP	GO:0030003	cellular cation homeostasis	2024-03-26	469/14078	0.054175	0.206798	Cxcl2/Ddit3/P2ry6	3
BP	GO:0021517	ventral spinal cord development	2024-01-26	31/14078	0.0557521	0.206798	Vldlr	1
BP	GO:0032633	interleukin-4 production	2024-01-26	31/14078	0.0557521	0.206798	Ddit3	1
BP	GO:0033032	regulation of myeloid cell apoptotic process	2024-01-26	31/14078	0.0557521	0.206798	Slc7a11	1
BP	GO:0042119	neutrophil activation	2024-01-26	31/14078	0.0557521	0.206798	Cxcl5	1
BP	GO:0071398	cellular response to fatty acid	2024-01-26	31/14078	0.0557521	0.206798	P2ry6	1
BP	GO:0089718	amino acid import across plasma membrane	2024-01-26	31/14078	0.0557521	0.206798	Slc7a11	1
BP	GO:0006873	cellular ion homeostasis	2024-03-26	478/14078	0.0567415	0.206798	Cxcl2/Ddit3/P2ry6	3
BP	GO:0007548	sex differentiation	2024-02-26	210/14078	0.0569445	0.206798	Nupr1/Dach2	2
BP	GO:0070588	calcium ion transmembrane transport	2024-02-26	210/14078	0.0569445	0.206798	Ddit3/P2ry6	2
BP	GO:0055065	metal ion homeostasis	2024-03-26	479/14078	0.0570303	0.206798	Cxcl2/Ddit3/P2ry6	3
BP	GO:0002082	regulation of oxidative phosphorylation	2024-01-26	32/14078	0.0574999	0.206798	Nupr1	1
BP	GO:0002446	neutrophil mediated immunity	2024-01-26	32/14078	0.0574999	0.206798	Cxcl5	1
BP	GO:0016242	negative regulation of macroautophagy	2024-01-26	32/14078	0.0574999	0.206798	Nupr1	1
BP	GO:0021591	ventricular system development	2024-01-26	32/14078	0.0574999	0.206798	Slc7a11	1
BP	GO:0048147	negative regulation of fibroblast proliferation	2024-01-26	32/14078	0.0574999	0.206798	Nupr1	1
BP	GO:0050869	negative regulation of B cell activation	2024-01-26	32/14078	0.0574999	0.206798	Prdm1	1
BP	GO:1901021	positive regulation of calcium ion transmembrane transporter activity	2024-01-26	32/14078	0.0574999	0.206798	P2ry6	1
BP	GO:1904707	positive regulation of vascular associated smooth muscle cell proliferation	2024-01-26	32/14078	0.0574999	0.206798	P2ry6	1
BP	GO:0006520	cellular amino acid metabolic process	2024-02-26	212/14078	0.0579077	0.206798	Slc7a11/Cth	2
BP	GO:0006730	one-carbon metabolic process	2024-01-26	33/14078	0.0592445	0.206798	Aldh1l2	1
BP	GO:0010664	negative regulation of striated muscle cell apoptotic process	2024-01-26	33/14078	0.0592445	0.206798	Nupr1	1
BP	GO:0032814	regulation of natural killer cell activation	2024-01-26	33/14078	0.0592445	0.206798	Prdm1	1
BP	GO:0070229	negative regulation of lymphocyte apoptotic process	2024-01-26	33/14078	0.0592445	0.206798	Tnfrsf4	1
BP	GO:0071827	plasma lipoprotein particle organization	2024-01-26	33/14078	0.0592445	0.206798	Soat2	1
BP	GO:0072348	sulfur compound transport	2024-01-26	33/14078	0.0592445	0.206798	Slc7a11	1
BP	GO:1903203	regulation of oxidative stress-induced neuron death	2024-01-26	33/14078	0.0592445	0.206798	Slc7a11	1
BP	GO:0001818	negative regulation of cytokine production	2024-02-26	215/14078	0.0593633	0.206798	Ddit3/Tnfrsf4	2
BP	GO:0043543	protein acylation	2024-02-26	218/14078	0.0608318	0.206798	Nupr1/Chd5	2
BP	GO:0032620	interleukin-17 production	2024-01-26	34/14078	0.060986	0.206798	Ddit3	1
BP	GO:0036475	neuron death in response to oxidative stress	2024-01-26	34/14078	0.060986	0.206798	Slc7a11	1
BP	GO:0042398	cellular modified amino acid biosynthetic process	2024-01-26	34/14078	0.060986	0.206798	Slc7a11	1
BP	GO:0046189	phenol-containing compound biosynthetic process	2024-01-26	34/14078	0.060986	0.206798	Slc7a11	1
BP	GO:0051898	negative regulation of protein kinase B signaling	2024-01-26	34/14078	0.060986	0.206798	Ddit3	1
BP	GO:1902116	negative regulation of organelle assembly	2024-01-26	34/14078	0.060986	0.206798	Nupr1	1
BP	GO:0030890	positive regulation of B cell proliferation	2024-01-26	35/14078	0.0627244	0.206798	Tnfrsf4	1
BP	GO:0033028	myeloid cell apoptotic process	2024-01-26	35/14078	0.0627244	0.206798	Slc7a11	1
BP	GO:0043090	amino acid import	2024-01-26	35/14078	0.0627244	0.206798	Slc7a11	1
BP	GO:0050850	positive regulation of calcium-mediated signaling	2024-01-26	35/14078	0.0627244	0.206798	P2ry6	1
BP	GO:0007281	germ cell development	2024-02-26	222/14078	0.0628095	0.206798	Prdm1/Chd5	2
BP	GO:0042113	B cell activation	2024-02-26	222/14078	0.0628095	0.206798	Prdm1/Tnfrsf4	2
BP	GO:0051091	positive regulation of DNA-binding transcription factor activity	2024-02-26	222/14078	0.0628095	0.206798	Ddit3/Cth	2
BP	GO:0051251	positive regulation of lymphocyte activation	2024-02-26	222/14078	0.0628095	0.206798	Prdm1/Tnfrsf4	2
BP	GO:0008202	steroid metabolic process	2024-02-26	224/14078	0.0638066	0.206798	Soat2/Vldlr	2
BP	GO:0046034	ATP metabolic process	2024-02-26	225/14078	0.0643073	0.206798	Nupr1/Cox6a2	2
BP	GO:0001941	postsynaptic membrane organization	2024-01-26	36/14078	0.0644598	0.206798	Slc7a11	1
BP	GO:0036230	granulocyte activation	2024-01-26	36/14078	0.0644598	0.206798	Cxcl5	1
BP	GO:0060135	maternal process involved in female pregnancy	2024-01-26	36/14078	0.0644598	0.206798	Prdm1	1
BP	GO:0071825	protein-lipid complex subunit organization	2024-01-26	36/14078	0.0644598	0.206798	Soat2	1
BP	GO:1902475	L-alpha-amino acid transmembrane transport	2024-01-26	36/14078	0.0644598	0.206798	Slc7a11	1
BP	GO:2000785	regulation of autophagosome assembly	2024-01-26	36/14078	0.0644598	0.206798	Nupr1	1
BP	GO:0001754	eye photoreceptor cell differentiation	2024-01-26	37/14078	0.066192	0.210014	Prdm1	1
BP	GO:0009948	anterior/posterior axis specification	2024-01-26	37/14078	0.066192	0.210014	Ddit3	1
BP	GO:0033344	cholesterol efflux	2024-01-26	37/14078	0.066192	0.210014	Soat2	1
BP	GO:0034976	response to endoplasmic reticulum stress	2024-02-26	230/14078	0.0668308	0.211264	Nupr1/Ddit3	2
BP	GO:0006110	regulation of glycolytic process	2024-01-26	38/14078	0.0679212	0.21161	Nupr1	1
BP	GO:0006984	ER-nucleus signaling pathway	2024-01-26	38/14078	0.0679212	0.21161	Ddit3	1
BP	GO:0070232	regulation of T cell apoptotic process	2024-01-26	38/14078	0.0679212	0.21161	Tnfrsf4	1
BP	GO:1904036	negative regulation of epithelial cell apoptotic process	2024-01-26	38/14078	0.0679212	0.21161	Nupr1	1
BP	GO:0010524	positive regulation of calcium ion transport into cytosol	2024-01-26	39/14078	0.0696472	0.21314	P2ry6	1
BP	GO:0010677	negative regulation of cellular carbohydrate metabolic process	2024-01-26	39/14078	0.0696472	0.21314	Nupr1	1
BP	GO:0043044	ATP-dependent chromatin remodeling	2024-01-26	39/14078	0.0696472	0.21314	Chd5	1
BP	GO:0070527	platelet aggregation	2024-01-26	39/14078	0.0696472	0.21314	Slc7a11	1
BP	GO:1903580	positive regulation of ATP metabolic process	2024-01-26	39/14078	0.0696472	0.21314	Nupr1	1
BP	GO:0046651	lymphocyte proliferation	2024-02-26	237/14078	0.0704195	0.214742	Prdm1/Tnfrsf4	2
BP	GO:0042771	intrinsic apoptotic signaling pathway in response to DNA damage by p53 class mediator	2024-01-26	40/14078	0.0713702	0.215358	Nupr1	1
BP	GO:0043392	negative regulation of DNA binding	2024-01-26	40/14078	0.0713702	0.215358	Ddit3	1
BP	GO:2000677	regulation of transcription regulatory region DNA binding	2024-01-26	40/14078	0.0713702	0.215358	Ddit3	1
BP	GO:0032943	mononuclear cell proliferation	2024-02-26	240/14078	0.071977	0.216433	Prdm1/Tnfrsf4	2
BP	GO:0019748	secondary metabolic process	2024-01-26	41/14078	0.0730902	0.217506	Slc7a11	1
BP	GO:0043029	T cell homeostasis	2024-01-26	41/14078	0.0730902	0.217506	Tnfrsf4	1
BP	GO:1902930	regulation of alcohol biosynthetic process	2024-01-26	41/14078	0.0730902	0.217506	P2ry6	1
BP	GO:0002831	regulation of response to biotic stimulus	2024-02-26	245/14078	0.0745981	0.221231	Prdm1/Cxcl5	2
BP	GO:0002639	positive regulation of immunoglobulin production	2024-01-26	43/14078	0.0765208	0.223069	Tnfrsf4	1
BP	GO:0032355	response to estradiol	2024-01-26	43/14078	0.0765208	0.223069	Sprr2b	1
BP	GO:0042461	photoreceptor cell development	2024-01-26	43/14078	0.0765208	0.223069	Prdm1	1
BP	GO:0046148	pigment biosynthetic process	2024-01-26	43/14078	0.0765208	0.223069	Slc7a11	1
BP	GO:0120163	negative regulation of cold-induced thermogenesis	2024-01-26	43/14078	0.0765208	0.223069	Ddit3	1
BP	GO:0043647	inositol phosphate metabolic process	2024-01-26	44/14078	0.0782316	0.223069	P2ry6	1
BP	GO:0044088	regulation of vacuole organization	2024-01-26	44/14078	0.0782316	0.223069	Nupr1	1
BP	GO:0045912	negative regulation of carbohydrate metabolic process	2024-01-26	44/14078	0.0782316	0.223069	Nupr1	1
BP	GO:0048286	lung alveolus development	2024-01-26	44/14078	0.0782316	0.223069	Slc7a11	1
BP	GO:0051289	protein homotetramerization	2024-01-26	44/14078	0.0782316	0.223069	Cth	1
BP	GO:0070542	response to fatty acid	2024-01-26	44/14078	0.0782316	0.223069	P2ry6	1
BP	GO:0051235	maintenance of location	2024-02-26	252/14078	0.0783197	0.223069	Ddit3/P2ry6	2
BP	GO:0043618	regulation of transcription from RNA polymerase II promoter in response to stress	2024-01-26	45/14078	0.0799393	0.226933	Ddit3	1
BP	GO:0015807	L-amino acid transport	2024-01-26	46/14078	0.081644	0.228762	Slc7a11	1
BP	GO:0032757	positive regulation of interleukin-8 production	2024-01-26	46/14078	0.081644	0.228762	Ddit3	1
BP	GO:0050707	regulation of cytokine secretion	2024-01-26	46/14078	0.081644	0.228762	Tnfrsf4	1
BP	GO:1903202	negative regulation of oxidative stress-induced cell death	2024-01-26	46/14078	0.081644	0.228762	Slc7a11	1
BP	GO:0070661	leukocyte proliferation	2024-02-26	260/14078	0.0826448	0.229068	Prdm1/Tnfrsf4	2
BP	GO:0003170	heart valve development	2024-01-26	47/14078	0.0833456	0.229068	Prdm1	1
BP	GO:0043470	regulation of carbohydrate catabolic process	2024-01-26	47/14078	0.0833456	0.229068	Nupr1	1
BP	GO:0045661	regulation of myoblast differentiation	2024-01-26	47/14078	0.0833456	0.229068	Ddit3	1
BP	GO:0050829	defense response to Gram-negative bacterium	2024-01-26	47/14078	0.0833456	0.229068	Cxcl5	1
BP	GO:1900408	negative regulation of cellular response to oxidative stress	2024-01-26	47/14078	0.0833456	0.229068	Slc7a11	1
BP	GO:0009150	purine ribonucleotide metabolic process	2024-02-26	264/14078	0.0848352	0.229354	Nupr1/Acot2	2
BP	GO:0008542	visual learning	2024-01-26	48/14078	0.0850442	0.229354	Slc7a11	1
BP	GO:0010665	regulation of cardiac muscle cell apoptotic process	2024-01-26	48/14078	0.0850442	0.229354	Nupr1	1
BP	GO:1901607	alpha-amino acid biosynthetic process	2024-01-26	48/14078	0.0850442	0.229354	Cth	1
BP	GO:1904705	regulation of vascular associated smooth muscle cell proliferation	2024-01-26	48/14078	0.0850442	0.229354	P2ry6	1
BP	GO:1990874	vascular associated smooth muscle cell proliferation	2024-01-26	48/14078	0.0850442	0.229354	P2ry6	1
BP	GO:0031663	lipopolysaccharide-mediated signaling pathway	2024-01-26	49/14078	0.0867398	0.230787	Prdm1	1
BP	GO:0046173	polyol biosynthetic process	2024-01-26	49/14078	0.0867398	0.230787	P2ry6	1
BP	GO:0044282	small molecule catabolic process	2024-02-26	268/14078	0.0870437	0.230787	Acot2/Aldh1l2	2
BP	GO:0003002	regionalization	2024-02-26	269/14078	0.0875986	0.230787	Hoxb9/Ddit3	2
BP	GO:0097193	intrinsic apoptotic signaling pathway	2024-02-26	270/14078	0.0881547	0.230787	Nupr1/Ddit3	2
BP	GO:0043620	regulation of DNA-templated transcription in response to stress	2024-01-26	50/14078	0.0884323	0.230787	Ddit3	1
BP	GO:1902883	negative regulation of response to oxidative stress	2024-01-26	50/14078	0.0884323	0.230787	Slc7a11	1
BP	GO:2000107	negative regulation of leukocyte apoptotic process	2024-01-26	50/14078	0.0884323	0.230787	Tnfrsf4	1
BP	GO:0006869	lipid transport	2024-02-26	271/14078	0.0887118	0.230787	Soat2/Vldlr	2
BP	GO:0002696	positive regulation of leukocyte activation	2024-02-26	272/14078	0.08927	0.230787	Prdm1/Tnfrsf4	2
BP	GO:0007632	visual behavior	2024-01-26	51/14078	0.0901218	0.230787	Slc7a11	1
BP	GO:0008652	cellular amino acid biosynthetic process	2024-01-26	51/14078	0.0901218	0.230787	Cth	1
BP	GO:0010659	cardiac muscle cell apoptotic process	2024-01-26	51/14078	0.0901218	0.230787	Nupr1	1
BP	GO:0010662	regulation of striated muscle cell apoptotic process	2024-01-26	51/14078	0.0901218	0.230787	Nupr1	1
BP	GO:0010676	positive regulation of cellular carbohydrate metabolic process	2024-01-26	51/14078	0.0901218	0.230787	P2ry6	1
BP	GO:0045599	negative regulation of fat cell differentiation	2024-01-26	51/14078	0.0901218	0.230787	Ddit3	1
BP	GO:0055081	anion homeostasis	2024-01-26	51/14078	0.0901218	0.230787	Slc7a11	1
BP	GO:0009259	ribonucleotide metabolic process	2024-02-26	274/14078	0.0903896	0.230788	Nupr1/Acot2	2
BP	GO:0010656	negative regulation of muscle cell apoptotic process	2024-01-26	52/14078	0.0918084	0.233719	Nupr1	1
BP	GO:0030239	myofibril assembly	2024-01-26	53/14078	0.0934919	0.235917	Pgm5	1
BP	GO:0042440	pigment metabolic process	2024-01-26	53/14078	0.0934919	0.235917	Slc7a11	1
BP	GO:1901264	carbohydrate derivative transport	2024-01-26	53/14078	0.0934919	0.235917	Vldlr	1
BP	GO:0030900	forebrain development	2024-02-26	282/14078	0.0949108	0.238069	Slc7a11/Chd5	2
BP	GO:0010658	striated muscle cell apoptotic process	2024-01-26	54/14078	0.0951724	0.238069	Nupr1	1
BP	GO:0070231	T cell apoptotic process	2024-01-26	54/14078	0.0951724	0.238069	Tnfrsf4	1
BP	GO:0019693	ribose phosphate metabolic process	2024-02-26	284/14078	0.0960515	0.239534	Nupr1/Acot2	2
BP	GO:0060563	neuroepithelial cell differentiation	2024-01-26	55/14078	0.0968499	0.239534	Dlx3	1
BP	GO:0050867	positive regulation of cell activation	2024-02-26	287/14078	0.0977702	0.239534	Prdm1/Tnfrsf4	2
BP	GO:0001676	long-chain fatty acid metabolic process	2024-01-26	56/14078	0.0985244	0.239534	Acot2	1
BP	GO:0015800	acidic amino acid transport	2024-01-26	56/14078	0.0985244	0.239534	Slc7a11	1
BP	GO:0035904	aorta development	2024-01-26	56/14078	0.0985244	0.239534	Prdm1	1
BP	GO:0043113	receptor clustering	2024-01-26	56/14078	0.0985244	0.239534	Slc7a11	1
BP	GO:0051279	regulation of release of sequestered calcium ion into cytosol	2024-01-26	56/14078	0.0985244	0.239534	P2ry6	1
BP	GO:0150076	neuroinflammatory response	2024-01-26	56/14078	0.0985244	0.239534	Nupr1	1
BP	GO:0050900	leukocyte migration	2024-02-26	289/14078	0.0989211	0.239534	Cxcl2/Cxcl5	2
BP	GO:0006163	purine nucleotide metabolic process	2024-02-26	290/14078	0.099498	0.239534	Nupr1/Acot2	2
BP	GO:0002066	columnar/cuboidal epithelial cell development	2024-01-26	57/14078	0.100196	0.239534	Prdm1	1
BP	GO:0009064	glutamine family amino acid metabolic process	2024-01-26	57/14078	0.100196	0.239534	Slc7a11	1
BP	GO:0014911	positive regulation of smooth muscle cell migration	2024-01-26	57/14078	0.100196	0.239534	P2ry6	1
BP	GO:0042775	mitochondrial ATP synthesis coupled electron transport	2024-01-26	57/14078	0.100196	0.239534	Cox6a2	1
BP	GO:0031589	cell-substrate adhesion	2024-02-26	294/14078	0.101815	0.239534	Ttyh1/Fat2	2
BP	GO:0002886	regulation of myeloid leukocyte mediated immunity	2024-01-26	58/14078	0.101865	0.239534	Cxcl5	1
BP	GO:0003333	amino acid transmembrane transport	2024-01-26	58/14078	0.101865	0.239534	Slc7a11	1
BP	GO:0046530	photoreceptor cell differentiation	2024-01-26	58/14078	0.101865	0.239534	Prdm1	1
BP	GO:0050663	cytokine secretion	2024-01-26	58/14078	0.101865	0.239534	Tnfrsf4	1
BP	GO:0070228	regulation of lymphocyte apoptotic process	2024-01-26	58/14078	0.101865	0.239534	Tnfrsf4	1
BP	GO:1904427	positive regulation of calcium ion transmembrane transport	2024-01-26	58/14078	0.101865	0.239534	P2ry6	1
BP	GO:0019221	cytokine-mediated signaling pathway	2024-02-26	296/14078	0.10298	0.240039	Cxcl2/Cxcl5	2
BP	GO:0045454	cell redox homeostasis	2024-01-26	59/14078	0.10353	0.240039	Ddit3	1
BP	GO:0070059	intrinsic apoptotic signaling pathway in response to endoplasmic reticulum stress	2024-01-26	59/14078	0.10353	0.240039	Ddit3	1
BP	GO:2001259	positive regulation of cation channel activity	2024-01-26	59/14078	0.10353	0.240039	P2ry6	1
BP	GO:0062197	cellular response to chemical stress	2024-02-26	297/14078	0.103564	0.240039	Slc7a11/Ddit3	2
BP	GO:0034109	homotypic cell-cell adhesion	2024-01-26	60/14078	0.105193	0.240039	Slc7a11	1
BP	GO:0046637	regulation of alpha-beta T cell differentiation	2024-01-26	60/14078	0.105193	0.240039	Prdm1	1
BP	GO:0046847	filopodium assembly	2024-01-26	60/14078	0.105193	0.240039	Ttyh1	1
BP	GO:0051145	smooth muscle cell differentiation	2024-01-26	60/14078	0.105193	0.240039	Cth	1
BP	GO:0022412	cellular process involved in reproduction in multicellular organism	2024-02-26	302/14078	0.106497	0.240039	Prdm1/Chd5	2
BP	GO:0034637	cellular carbohydrate biosynthetic process	2024-01-26	61/14078	0.106852	0.240039	Lalba	1
BP	GO:0035914	skeletal muscle cell differentiation	2024-01-26	61/14078	0.106852	0.240039	Nupr1	1
BP	GO:0042475	odontogenesis of dentin-containing tooth	2024-01-26	61/14078	0.106852	0.240039	Dlx3	1
BP	GO:0042773	ATP synthesis coupled electron transport	2024-01-26	61/14078	0.106852	0.240039	Cox6a2	1
BP	GO:0046427	positive regulation of receptor signaling pathway via JAK-STAT	2024-01-26	61/14078	0.106852	0.240039	Cxcl5	1
BP	GO:1901019	regulation of calcium ion transmembrane transporter activity	2024-01-26	61/14078	0.106852	0.240039	P2ry6	1
BP	GO:1901655	cellular response to ketone	2024-01-26	61/14078	0.106852	0.240039	P2ry6	1
BP	GO:0032259	methylation	2024-02-26	303/14078	0.107086	0.240039	Prdm1/Chd5	2
BP	GO:0030101	natural killer cell activation	2024-01-26	62/14078	0.108509	0.240728	Prdm1	1
BP	GO:0043967	histone H4 acetylation	2024-01-26	62/14078	0.108509	0.240728	Chd5	1
BP	GO:0060976	coronary vasculature development	2024-01-26	62/14078	0.108509	0.240728	Prdm1	1
BP	GO:0097306	cellular response to alcohol	2024-01-26	62/14078	0.108509	0.240728	P2ry6	1
BP	GO:0002637	regulation of immunoglobulin production	2024-01-26	63/14078	0.110163	0.241296	Tnfrsf4	1
BP	GO:0006637	acyl-CoA metabolic process	2024-01-26	63/14078	0.110163	0.241296	Acot2	1
BP	GO:0021510	spinal cord development	2024-01-26	63/14078	0.110163	0.241296	Vldlr	1
BP	GO:0032677	regulation of interleukin-8 production	2024-01-26	63/14078	0.110163	0.241296	Ddit3	1
BP	GO:0035383	thioester metabolic process	2024-01-26	63/14078	0.110163	0.241296	Acot2	1
BP	GO:0006816	calcium ion transport	2024-02-26	309/14078	0.110641	0.24173	Ddit3/P2ry6	2
BP	GO:0010876	lipid localization	2024-02-26	310/14078	0.111237	0.241842	Soat2/Vldlr	2
BP	GO:0007156	homophilic cell adhesion via plasma membrane adhesion molecules	2024-01-26	64/14078	0.111814	0.241842	Fat2	1
BP	GO:0032642	regulation of chemokine production	2024-01-26	64/14078	0.111814	0.241842	Cxcl5	1
BP	GO:1904894	positive regulation of receptor signaling pathway via STAT	2024-01-26	64/14078	0.111814	0.241842	Cxcl5	1
BP	GO:0030968	endoplasmic reticulum unfolded protein response	2024-01-26	65/14078	0.113461	0.243838	Ddit3	1
BP	GO:0010976	positive regulation of neuron projection development	2024-02-26	314/14078	0.113629	0.243838	Vldlr/Cxcl5	2
BP	GO:0006835	dicarboxylic acid transport	2024-01-26	66/14078	0.115106	0.243838	Slc7a11	1
BP	GO:0009953	dorsal/ventral pattern formation	2024-01-26	66/14078	0.115106	0.243838	Ddit3	1
BP	GO:0051262	protein tetramerization	2024-01-26	66/14078	0.115106	0.243838	Cth	1
BP	GO:0072521	purine-containing compound metabolic process	2024-02-26	319/14078	0.116638	0.243838	Nupr1/Acot2	2
BP	GO:0015918	sterol transport	2024-01-26	67/14078	0.116748	0.243838	Soat2	1
BP	GO:0030168	platelet activation	2024-01-26	67/14078	0.116748	0.243838	Slc7a11	1
BP	GO:0030301	cholesterol transport	2024-01-26	67/14078	0.116748	0.243838	Soat2	1
BP	GO:0032637	interleukin-8 production	2024-01-26	67/14078	0.116748	0.243838	Ddit3	1
BP	GO:0044106	cellular amine metabolic process	2024-01-26	67/14078	0.116748	0.243838	Slc7a11	1
BP	GO:1900542	regulation of purine nucleotide metabolic process	2024-01-26	67/14078	0.116748	0.243838	Nupr1	1
BP	GO:1901796	regulation of signal transduction by p53 class mediator	2024-01-26	67/14078	0.116748	0.243838	Chd5	1
BP	GO:1901214	regulation of neuron death	2024-02-26	320/14078	0.117242	0.243838	Slc7a11/Ddit3	2
BP	GO:0001910	regulation of leukocyte mediated cytotoxicity	2024-01-26	68/14078	0.118387	0.243838	Cxcl5	1
BP	GO:0003281	ventricular septum development	2024-01-26	68/14078	0.118387	0.243838	Prdm1	1
BP	GO:0006140	regulation of nucleotide metabolic process	2024-01-26	68/14078	0.118387	0.243838	Nupr1	1
BP	GO:0008306	associative learning	2024-01-26	68/14078	0.118387	0.243838	Slc7a11	1
BP	GO:0032602	chemokine production	2024-01-26	68/14078	0.118387	0.243838	Cxcl5	1
BP	GO:0048844	artery morphogenesis	2024-01-26	68/14078	0.118387	0.243838	Prdm1	1
BP	GO:0042692	muscle cell differentiation	2024-02-26	323/14078	0.11906	0.24464	Pgm5/Cth	2
BP	GO:0009798	axis specification	2024-01-26	69/14078	0.120023	0.244871	Ddit3	1
BP	GO:0010507	negative regulation of autophagy	2024-01-26	69/14078	0.120023	0.244871	Nupr1	1
BP	GO:0045913	positive regulation of carbohydrate metabolic process	2024-01-26	69/14078	0.120023	0.244871	P2ry6	1
BP	GO:0018205	peptidyl-lysine modification	2024-02-26	327/14078	0.121495	0.246455	Cth/Chd5	2
BP	GO:0009060	aerobic respiration	2024-01-26	70/14078	0.121657	0.246455	Cox6a2	1
BP	GO:0072332	intrinsic apoptotic signaling pathway by p53 class mediator	2024-01-26	70/14078	0.121657	0.246455	Nupr1	1
BP	GO:0002260	lymphocyte homeostasis	2024-01-26	71/14078	0.123287	0.247434	Tnfrsf4	1
BP	GO:0042632	cholesterol homeostasis	2024-01-26	71/14078	0.123287	0.247434	Soat2	1
BP	GO:0050672	negative regulation of lymphocyte proliferation	2024-01-26	71/14078	0.123287	0.247434	Prdm1	1
BP	GO:1903201	regulation of oxidative stress-induced cell death	2024-01-26	71/14078	0.123287	0.247434	Slc7a11	1
BP	GO:0010522	regulation of calcium ion transport into cytosol	2024-01-26	72/14078	0.124914	0.247818	P2ry6	1
BP	GO:0032945	negative regulation of mononuclear cell proliferation	2024-01-26	72/14078	0.124914	0.247818	Prdm1	1
BP	GO:0045445	myoblast differentiation	2024-01-26	72/14078	0.124914	0.247818	Ddit3	1
BP	GO:0051702	interaction with symbiont	2024-01-26	72/14078	0.124914	0.247818	Cxcl5	1
BP	GO:0055092	sterol homeostasis	2024-01-26	72/14078	0.124914	0.247818	Soat2	1
BP	GO:0009308	amine metabolic process	2024-01-26	73/14078	0.126539	0.249892	Slc7a11	1
BP	GO:0032088	negative regulation of NF-kappaB transcription factor activity	2024-01-26	73/14078	0.126539	0.249892	Ddit3	1
BP	GO:0043525	positive regulation of neuron apoptotic process	2024-01-26	74/14078	0.12816	0.251942	Ddit3	1
BP	GO:0051149	positive regulation of muscle cell differentiation	2024-01-26	74/14078	0.12816	0.251942	Cth	1
BP	GO:0007389	pattern specification process	2024-02-26	339/14078	0.128878	0.252203	Hoxb9/Ddit3	2
BP	GO:0014706	striated muscle tissue development	2024-02-26	339/14078	0.128878	0.252203	Nupr1/Pgm5	2
BP	GO:0006096	glycolytic process	2024-01-26	75/14078	0.129779	0.25339	Nupr1	1
BP	GO:0002697	regulation of immune effector process	2024-02-26	341/14078	0.130119	0.25339	Cxcl5/Tnfrsf4	2
BP	GO:0002526	acute inflammatory response	2024-01-26	76/14078	0.131395	0.25339	Nupr1	1
BP	GO:0006757	ATP generation from ADP	2024-01-26	76/14078	0.131395	0.25339	Nupr1	1
BP	GO:0018958	phenol-containing compound metabolic process	2024-01-26	76/14078	0.131395	0.25339	Slc7a11	1
BP	GO:0070227	lymphocyte apoptotic process	2024-01-26	76/14078	0.131395	0.25339	Tnfrsf4	1
BP	GO:0006091	generation of precursor metabolites and energy	2024-02-26	344/14078	0.131986	0.25339	Nupr1/Cox6a2	2
BP	GO:0014910	regulation of smooth muscle cell migration	2024-01-26	77/14078	0.133008	0.25339	P2ry6	1
BP	GO:0030216	keratinocyte differentiation	2024-01-26	77/14078	0.133008	0.25339	Sprr2b	1
BP	GO:0050848	regulation of calcium-mediated signaling	2024-01-26	77/14078	0.133008	0.25339	P2ry6	1
BP	GO:0070664	negative regulation of leukocyte proliferation	2024-01-26	77/14078	0.133008	0.25339	Prdm1	1
BP	GO:1904035	regulation of epithelial cell apoptotic process	2024-01-26	77/14078	0.133008	0.25339	Nupr1	1
BP	GO:0002832	negative regulation of response to biotic stimulus	2024-01-26	78/14078	0.134618	0.253657	Prdm1	1
BP	GO:0033865	nucleoside bisphosphate metabolic process	2024-01-26	78/14078	0.134618	0.253657	Acot2	1
BP	GO:0033875	ribonucleoside bisphosphate metabolic process	2024-01-26	78/14078	0.134618	0.253657	Acot2	1
BP	GO:0034032	purine nucleoside bisphosphate metabolic process	2024-01-26	78/14078	0.134618	0.253657	Acot2	1
BP	GO:0046683	response to organophosphorus	2024-01-26	78/14078	0.134618	0.253657	P2ry6	1
BP	GO:0070838	divalent metal ion transport	2024-02-26	349/14078	0.135113	0.254035	Ddit3/P2ry6	2
BP	GO:0022904	respiratory electron transport chain	2024-01-26	79/14078	0.136225	0.255283	Cox6a2	1
BP	GO:0072511	divalent inorganic cation transport	2024-02-26	351/14078	0.136368	0.255283	Ddit3/P2ry6	2
BP	GO:0050709	negative regulation of protein secretion	2024-01-26	81/14078	0.13943	0.257856	Tnfrsf4	1
BP	GO:0062014	negative regulation of small molecule metabolic process	2024-01-26	81/14078	0.13943	0.257856	Nupr1	1
BP	GO:0009117	nucleotide metabolic process	2024-02-26	357/14078	0.140151	0.257856	Nupr1/Acot2	2
BP	GO:0051249	regulation of lymphocyte activation	2024-02-26	357/14078	0.140151	0.257856	Prdm1/Tnfrsf4	2
BP	GO:0060537	muscle tissue development	2024-02-26	357/14078	0.140151	0.257856	Nupr1/Pgm5	2
BP	GO:0022900	electron transport chain	2024-01-26	82/14078	0.141029	0.257856	Cox6a2	1
BP	GO:0031341	regulation of cell killing	2024-01-26	82/14078	0.141029	0.257856	Cxcl5	1
BP	GO:0034620	cellular response to unfolded protein	2024-01-26	82/14078	0.141029	0.257856	Ddit3	1
BP	GO:0046031	ADP metabolic process	2024-01-26	82/14078	0.141029	0.257856	Nupr1	1
BP	GO:1903578	regulation of ATP metabolic process	2024-01-26	82/14078	0.141029	0.257856	Nupr1	1
BP	GO:1905897	regulation of response to endoplasmic reticulum stress	2024-01-26	82/14078	0.141029	0.257856	Nupr1	1
BP	GO:0032649	regulation of interferon-gamma production	2024-01-26	83/14078	0.142625	0.259673	Ddit3	1
BP	GO:0048565	digestive tract development	2024-01-26	83/14078	0.142625	0.259673	Prdm1	1
BP	GO:0006753	nucleoside phosphate metabolic process	2024-02-26	363/14078	0.143958	0.259832	Nupr1/Acot2	2
BP	GO:0031331	positive regulation of cellular catabolic process	2024-02-26	363/14078	0.143958	0.259832	Nupr1/Ddit3	2
BP	GO:0014909	smooth muscle cell migration	2024-01-26	84/14078	0.144218	0.259832	P2ry6	1
BP	GO:1900407	regulation of cellular response to oxidative stress	2024-01-26	84/14078	0.144218	0.259832	Slc7a11	1
BP	GO:2001237	negative regulation of extrinsic apoptotic signaling pathway	2024-01-26	84/14078	0.144218	0.259832	Tnfrsf4	1
BP	GO:0010660	regulation of muscle cell apoptotic process	2024-01-26	85/14078	0.145808	0.261605	Nupr1	1
BP	GO:0042476	odontogenesis	2024-01-26	85/14078	0.145808	0.261605	Dlx3	1
BP	GO:0009135	purine nucleoside diphosphate metabolic process	2024-01-26	86/14078	0.147395	0.261732	Nupr1	1
BP	GO:0009179	purine ribonucleoside diphosphate metabolic process	2024-01-26	86/14078	0.147395	0.261732	Nupr1	1
BP	GO:0048704	embryonic skeletal system morphogenesis	2024-01-26	86/14078	0.147395	0.261732	Hoxb9	1
BP	GO:0071456	cellular response to hypoxia	2024-01-26	86/14078	0.147395	0.261732	Vldlr	1
BP	GO:1901654	response to ketone	2024-01-26	86/14078	0.147395	0.261732	P2ry6	1
BP	GO:0002444	myeloid leukocyte mediated immunity	2024-01-26	87/14078	0.148979	0.261851	Cxcl5	1
BP	GO:0002792	negative regulation of peptide secretion	2024-01-26	87/14078	0.148979	0.261851	Tnfrsf4	1
BP	GO:0009062	fatty acid catabolic process	2024-01-26	87/14078	0.148979	0.261851	Acot2	1
BP	GO:0043255	regulation of carbohydrate biosynthetic process	2024-01-26	87/14078	0.148979	0.261851	P2ry6	1
BP	GO:0072655	establishment of protein localization to mitochondrion	2024-01-26	87/14078	0.148979	0.261851	Ddit3	1
BP	GO:0002702	positive regulation of production of molecular mediator of immune response	2024-01-26	88/14078	0.150561	0.263557	Tnfrsf4	1
BP	GO:0006165	nucleoside diphosphate phosphorylation	2024-01-26	88/14078	0.150561	0.263557	Nupr1	1
BP	GO:0045666	positive regulation of neuron differentiation	2024-02-26	375/14078	0.15164	0.26471	Vldlr/Cxcl5	2
BP	GO:0010657	muscle cell apoptotic process	2024-01-26	89/14078	0.152139	0.26471	Nupr1	1
BP	GO:0046634	regulation of alpha-beta T cell activation	2024-01-26	89/14078	0.152139	0.26471	Prdm1	1
BP	GO:0008585	female gonad development	2024-01-26	90/14078	0.153715	0.264783	Nupr1	1
BP	GO:0009185	ribonucleoside diphosphate metabolic process	2024-01-26	90/14078	0.153715	0.264783	Nupr1	1
BP	GO:0032414	positive regulation of ion transmembrane transporter activity	2024-01-26	90/14078	0.153715	0.264783	P2ry6	1
BP	GO:0046939	nucleotide phosphorylation	2024-01-26	90/14078	0.153715	0.264783	Nupr1	1
BP	GO:0070585	protein localization to mitochondrion	2024-01-26	90/14078	0.153715	0.264783	Ddit3	1
BP	GO:0002683	negative regulation of immune system process	2024-02-26	379/14078	0.15422	0.264849	Prdm1/Tnfrsf4	2
BP	GO:0000045	autophagosome assembly	2024-01-26	91/14078	0.155288	0.264849	Nupr1	1
BP	GO:0001892	embryonic placenta development	2024-01-26	91/14078	0.155288	0.264849	Prdm1	1
BP	GO:0014074	response to purine-containing compound	2024-01-26	91/14078	0.155288	0.264849	P2ry6	1
BP	GO:0036294	cellular response to decreased oxygen levels	2024-01-26	91/14078	0.155288	0.264849	Vldlr	1
BP	GO:0019751	polyol metabolic process	2024-01-26	92/14078	0.156858	0.26595	P2ry6	1
BP	GO:0036473	cell death in response to oxidative stress	2024-01-26	92/14078	0.156858	0.26595	Slc7a11	1
BP	GO:0051668	localization within membrane	2024-01-26	92/14078	0.156858	0.26595	Slc7a11	1
BP	GO:0055123	digestive system development	2024-01-26	93/14078	0.158426	0.267034	Prdm1	1
BP	GO:1902882	regulation of response to oxidative stress	2024-01-26	93/14078	0.158426	0.267034	Slc7a11	1
BP	GO:1905039	carboxylic acid transmembrane transport	2024-01-26	93/14078	0.158426	0.267034	Slc7a11	1
BP	GO:0032609	interferon-gamma production	2024-01-26	94/14078	0.15999	0.267581	Ddit3	1
BP	GO:0048145	regulation of fibroblast proliferation	2024-01-26	94/14078	0.15999	0.267581	Nupr1	1
BP	GO:0060840	artery development	2024-01-26	94/14078	0.15999	0.267581	Prdm1	1
BP	GO:1903825	organic acid transmembrane transport	2024-01-26	94/14078	0.15999	0.267581	Slc7a11	1
BP	GO:0046632	alpha-beta T cell differentiation	2024-01-26	95/14078	0.161552	0.268631	Prdm1	1
BP	GO:0048144	fibroblast proliferation	2024-01-26	95/14078	0.161552	0.268631	Nupr1	1
BP	GO:0051928	positive regulation of calcium ion transport	2024-01-26	95/14078	0.161552	0.268631	P2ry6	1
BP	GO:0010927	cellular component assembly involved in morphogenesis	2024-01-26	96/14078	0.163111	0.269144	Pgm5	1
BP	GO:0014812	muscle cell migration	2024-01-26	96/14078	0.163111	0.269144	P2ry6	1
BP	GO:0045621	positive regulation of lymphocyte differentiation	2024-01-26	96/14078	0.163111	0.269144	Prdm1	1
BP	GO:1905037	autophagosome organization	2024-01-26	96/14078	0.163111	0.269144	Nupr1	1
BP	GO:0048568	embryonic organ development	2024-02-26	394/14078	0.163975	0.269144	Hoxb9/Prdm1	2
BP	GO:0042110	T cell activation	2024-02-26	395/14078	0.16463	0.269144	Prdm1/Tnfrsf4	2
BP	GO:0001909	leukocyte mediated cytotoxicity	2024-01-26	97/14078	0.164667	0.269144	Cxcl5	1
BP	GO:0008584	male gonad development	2024-01-26	97/14078	0.164667	0.269144	Nupr1	1
BP	GO:0032411	positive regulation of transporter activity	2024-01-26	97/14078	0.164667	0.269144	P2ry6	1
BP	GO:0006090	pyruvate metabolic process	2024-01-26	98/14078	0.166221	0.270148	Nupr1	1
BP	GO:0007565	female pregnancy	2024-01-26	98/14078	0.166221	0.270148	Prdm1	1
BP	GO:0046546	development of primary male sexual characteristics	2024-01-26	98/14078	0.166221	0.270148	Nupr1	1
BP	GO:0048661	positive regulation of smooth muscle cell proliferation	2024-01-26	99/14078	0.167771	0.271136	P2ry6	1
BP	GO:0090090	negative regulation of canonical Wnt signaling pathway	2024-01-26	99/14078	0.167771	0.271136	Ddit3	1
BP	GO:1900006	positive regulation of dendrite development	2024-01-26	99/14078	0.167771	0.271136	Vldlr	1
BP	GO:1904019	epithelial cell apoptotic process	2024-01-26	100/14078	0.169319	0.273126	Nupr1	1
BP	GO:0003279	cardiac septum development	2024-01-26	101/14078	0.170864	0.273573	Prdm1	1
BP	GO:0008630	intrinsic apoptotic signaling pathway in response to DNA damage	2024-01-26	101/14078	0.170864	0.273573	Nupr1	1
BP	GO:0046425	regulation of receptor signaling pathway via JAK-STAT	2024-01-26	101/14078	0.170864	0.273573	Cxcl5	1
BP	GO:0072329	monocarboxylic acid catabolic process	2024-01-26	101/14078	0.170864	0.273573	Acot2	1
BP	GO:0031346	positive regulation of cell projection organization	2024-02-26	406/14078	0.171863	0.274155	Vldlr/Cxcl5	2
BP	GO:0045786	negative regulation of cell cycle	2024-02-26	406/14078	0.171863	0.274155	Nupr1/Ddit3	2
BP	GO:0009791	post-embryonic development	2024-01-26	102/14078	0.172407	0.274515	Prdm1	1
BP	GO:0009132	nucleoside diphosphate metabolic process	2024-01-26	103/14078	0.173946	0.275442	Nupr1	1
BP	GO:0034968	histone lysine methylation	2024-01-26	103/14078	0.173946	0.275442	Chd5	1
BP	GO:0071453	cellular response to oxygen levels	2024-01-26	103/14078	0.173946	0.275442	Vldlr	1
BP	GO:0035967	cellular response to topologically incorrect protein	2024-01-26	104/14078	0.175483	0.276354	Ddit3	1
BP	GO:1901800	positive regulation of proteasomal protein catabolic process	2024-01-26	104/14078	0.175483	0.276354	Nupr1	1
BP	GO:1904892	regulation of receptor signaling pathway via STAT	2024-01-26	104/14078	0.175483	0.276354	Cxcl5	1
BP	GO:0050671	positive regulation of lymphocyte proliferation	2024-01-26	105/14078	0.177017	0.277756	Tnfrsf4	1
BP	GO:0051101	regulation of DNA binding	2024-01-26	105/14078	0.177017	0.277756	Ddit3	1
BP	GO:0002377	immunoglobulin production	2024-01-26	106/14078	0.178549	0.279508	Tnfrsf4	1
BP	GO:0055086	nucleobase-containing small molecule metabolic process	2024-02-26	417/14078	0.179153	0.279508	Nupr1/Acot2	2
BP	GO:0016241	regulation of macroautophagy	2024-01-26	107/14078	0.180077	0.279508	Nupr1	1
BP	GO:0032946	positive regulation of mononuclear cell proliferation	2024-01-26	107/14078	0.180077	0.279508	Tnfrsf4	1
BP	GO:0043123	positive regulation of I-kappaB kinase/NF-kappaB signaling	2024-01-26	107/14078	0.180077	0.279508	Cth	1
BP	GO:1990830	cellular response to leukemia inhibitory factor	2024-01-26	107/14078	0.180077	0.279508	Cth	1
BP	GO:0006997	nucleus organization	2024-01-26	108/14078	0.181603	0.279693	Chd5	1
BP	GO:0007612	learning	2024-01-26	108/14078	0.181603	0.279693	Slc7a11	1
BP	GO:0009855	determination of bilateral symmetry	2024-01-26	108/14078	0.181603	0.279693	Ddit3	1
BP	GO:1990823	response to leukemia inhibitory factor	2024-01-26	108/14078	0.181603	0.279693	Cth	1
BP	GO:0009896	positive regulation of catabolic process	2024-02-26	421/14078	0.181817	0.279693	Nupr1/Ddit3	2
BP	GO:0009799	specification of symmetry	2024-01-26	109/14078	0.183126	0.280707	Ddit3	1
BP	GO:0046165	alcohol biosynthetic process	2024-01-26	109/14078	0.183126	0.280707	P2ry6	1
BP	GO:0006986	response to unfolded protein	2024-01-26	110/14078	0.184647	0.282536	Ddit3	1
BP	GO:0010565	regulation of cellular ketone metabolic process	2024-01-26	111/14078	0.186164	0.283351	Slc7a11	1
BP	GO:0030879	mammary gland development	2024-01-26	111/14078	0.186164	0.283351	Hoxb9	1
BP	GO:0099175	regulation of postsynapse organization	2024-01-26	111/14078	0.186164	0.283351	Slc7a11	1
BP	GO:0030183	B cell differentiation	2024-01-26	112/14078	0.187679	0.285154	Prdm1	1
BP	GO:0043467	regulation of generation of precursor metabolites and energy	2024-01-26	113/14078	0.189192	0.285941	Nupr1	1
BP	GO:0097305	response to alcohol	2024-01-26	113/14078	0.189192	0.285941	P2ry6	1
BP	GO:1901216	positive regulation of neuron death	2024-01-26	113/14078	0.189192	0.285941	Ddit3	1
BP	GO:0003231	cardiac ventricle development	2024-01-26	114/14078	0.190701	0.287719	Prdm1	1
BP	GO:0018022	peptidyl-lysine methylation	2024-01-26	115/14078	0.192208	0.28797	Chd5	1
BP	GO:0044706	multi-multicellular organism process	2024-01-26	115/14078	0.192208	0.28797	Prdm1	1
BP	GO:0048706	embryonic skeletal system development	2024-01-26	115/14078	0.192208	0.28797	Hoxb9	1
BP	GO:0098739	import across plasma membrane	2024-01-26	115/14078	0.192208	0.28797	Slc7a11	1
BP	GO:0010498	proteasomal protein catabolic process	2024-02-26	437/14078	0.192536	0.28797	Nupr1/Ddit3	2
BP	GO:0070665	positive regulation of leukocyte proliferation	2024-01-26	116/14078	0.193712	0.289228	Tnfrsf4	1
BP	GO:0006865	amino acid transport	2024-01-26	117/14078	0.195214	0.289466	Slc7a11	1
BP	GO:0007605	sensory perception of sound	2024-01-26	117/14078	0.195214	0.289466	Ddit3	1
BP	GO:0046661	male sex differentiation	2024-01-26	117/14078	0.195214	0.289466	Nupr1	1
BP	GO:1903169	regulation of calcium ion transmembrane transport	2024-01-26	117/14078	0.195214	0.289466	P2ry6	1
BP	GO:1903052	positive regulation of proteolysis involved in cellular protein catabolic process	2024-01-26	118/14078	0.196712	0.291188	Nupr1	1
BP	GO:0032787	monocarboxylic acid metabolic process	2024-02-26	445/14078	0.197931	0.291404	Nupr1/Acot2	2
BP	GO:0007050	cell cycle arrest	2024-01-26	119/14078	0.198209	0.291404	Ddit3	1
BP	GO:0016052	carbohydrate catabolic process	2024-01-26	119/14078	0.198209	0.291404	Nupr1	1
BP	GO:1904064	positive regulation of cation transmembrane transport	2024-01-26	119/14078	0.198209	0.291404	P2ry6	1
BP	GO:0002694	regulation of leukocyte activation	2024-02-26	446/14078	0.198607	0.291493	Prdm1/Tnfrsf4	2
BP	GO:0007259	receptor signaling pathway via JAK-STAT	2024-01-26	120/14078	0.199702	0.292106	Cxcl5	1
BP	GO:0034728	nucleosome organization	2024-01-26	120/14078	0.199702	0.292106	Chd5	1
BP	GO:0030534	adult behavior	2024-01-26	121/14078	0.201193	0.292798	Slc7a11	1
BP	GO:0050680	negative regulation of epithelial cell proliferation	2024-01-26	121/14078	0.201193	0.292798	Nupr1	1
BP	GO:0050729	positive regulation of inflammatory response	2024-01-26	121/14078	0.201193	0.292798	Nupr1	1
BP	GO:0055088	lipid homeostasis	2024-01-26	122/14078	0.202681	0.293479	Soat2	1
BP	GO:0106106	cold-induced thermogenesis	2024-01-26	122/14078	0.202681	0.293479	Ddit3	1
BP	GO:0120161	regulation of cold-induced thermogenesis	2024-01-26	122/14078	0.202681	0.293479	Ddit3	1
BP	GO:0048592	eye morphogenesis	2024-01-26	123/14078	0.204166	0.294641	Prdm1	1
BP	GO:0097696	receptor signaling pathway via STAT	2024-01-26	123/14078	0.204166	0.294641	Cxcl5	1
BP	GO:0007596	blood coagulation	2024-01-26	124/14078	0.205649	0.2953	Slc7a11	1
BP	GO:0062013	positive regulation of small molecule metabolic process	2024-01-26	124/14078	0.205649	0.2953	P2ry6	1
BP	GO:2001257	regulation of cation channel activity	2024-01-26	124/14078	0.205649	0.2953	P2ry6	1
BP	GO:0002700	regulation of production of molecular mediator of immune response	2024-01-26	126/14078	0.208606	0.296585	Tnfrsf4	1
BP	GO:0007599	hemostasis	2024-01-26	126/14078	0.208606	0.296585	Slc7a11	1
BP	GO:0016571	histone methylation	2024-01-26	126/14078	0.208606	0.296585	Chd5	1
BP	GO:0030178	negative regulation of Wnt signaling pathway	2024-01-26	126/14078	0.208606	0.296585	Ddit3	1
BP	GO:0031099	regeneration	2024-01-26	126/14078	0.208606	0.296585	Cxcl5	1
BP	GO:0045598	regulation of fat cell differentiation	2024-01-26	126/14078	0.208606	0.296585	Ddit3	1
BP	GO:0050817	coagulation	2024-01-26	127/14078	0.210081	0.298191	Slc7a11	1
BP	GO:0098662	inorganic cation transmembrane transport	2024-02-26	465/14078	0.211507	0.299296	Ddit3/P2ry6	2
BP	GO:0007286	spermatid development	2024-01-26	128/14078	0.211553	0.299296	Chd5	1
BP	GO:0050769	positive regulation of neurogenesis	2024-02-26	467/14078	0.212871	0.30039	Vldlr/Cxcl5	2
BP	GO:0051092	positive regulation of NF-kappaB transcription factor activity	2024-01-26	129/14078	0.213023	0.30039	Cth	1
BP	GO:0051224	negative regulation of protein transport	2024-01-26	130/14078	0.21449	0.301965	Tnfrsf4	1
BP	GO:0045580	regulation of T cell differentiation	2024-01-26	131/14078	0.215954	0.303038	Prdm1	1
BP	GO:0051896	regulation of protein kinase B signaling	2024-01-26	131/14078	0.215954	0.303038	Ddit3	1
BP	GO:0034767	positive regulation of ion transmembrane transport	2024-01-26	132/14078	0.217416	0.303608	P2ry6	1
BP	GO:0051260	protein homooligomerization	2024-01-26	132/14078	0.217416	0.303608	Cth	1
BP	GO:1990845	adaptive thermogenesis	2024-01-26	132/14078	0.217416	0.303608	Ddit3	1
BP	GO:0010508	positive regulation of autophagy	2024-01-26	133/14078	0.218875	0.304659	Ddit3	1
BP	GO:0035966	response to topologically incorrect protein	2024-01-26	133/14078	0.218875	0.304659	Ddit3	1
BP	GO:0046631	alpha-beta T cell activation	2024-01-26	134/14078	0.220331	0.305264	Prdm1	1
BP	GO:0048515	spermatid differentiation	2024-01-26	134/14078	0.220331	0.305264	Chd5	1
BP	GO:0031347	regulation of defense response	2024-02-26	479/14078	0.221075	0.305264	Nupr1/Cxcl5	2
BP	GO:0009913	epidermal cell differentiation	2024-01-26	135/14078	0.221785	0.305264	Sprr2b	1
BP	GO:0016573	histone acetylation	2024-01-26	135/14078	0.221785	0.305264	Chd5	1
BP	GO:0051250	negative regulation of lymphocyte activation	2024-01-26	135/14078	0.221785	0.305264	Prdm1	1
BP	GO:1904950	negative regulation of establishment of protein localization	2024-01-26	135/14078	0.221785	0.305264	Tnfrsf4	1
BP	GO:0098742	cell-cell adhesion via plasma-membrane adhesion molecules	2024-01-26	136/14078	0.223236	0.306772	Fat2	1
BP	GO:0050865	regulation of cell activation	2024-02-26	483/14078	0.223817	0.307081	Prdm1/Tnfrsf4	2
BP	GO:0044283	small molecule biosynthetic process	2024-02-26	484/14078	0.224503	0.307533	Cth/P2ry6	2
BP	GO:1903364	positive regulation of cellular protein catabolic process	2024-01-26	138/14078	0.22613	0.309272	Nupr1	1
BP	GO:0048736	appendage development	2024-01-26	139/14078	0.227574	0.310263	Slc7a11	1
BP	GO:0060173	limb development	2024-01-26	139/14078	0.227574	0.310263	Slc7a11	1
BP	GO:2000241	regulation of reproductive process	2024-01-26	140/14078	0.229015	0.311243	Nupr1	1
BP	GO:2001236	regulation of extrinsic apoptotic signaling pathway	2024-01-26	140/14078	0.229015	0.311243	Tnfrsf4	1
BP	GO:0006475	internal protein amino acid acetylation	2024-01-26	141/14078	0.230453	0.311553	Chd5	1
BP	GO:0018393	internal peptidyl-lysine acetylation	2024-01-26	141/14078	0.230453	0.311553	Chd5	1
BP	GO:1903531	negative regulation of secretion by cell	2024-01-26	141/14078	0.230453	0.311553	Tnfrsf4	1
BP	GO:0098660	inorganic ion transmembrane transport	2024-02-26	493/14078	0.230686	0.311553	Ddit3/P2ry6	2
BP	GO:0021953	central nervous system neuron differentiation	2024-01-26	142/14078	0.231888	0.312199	Chd5	1
BP	GO:0050954	sensory perception of mechanical stimulus	2024-01-26	142/14078	0.231888	0.312199	Ddit3	1
BP	GO:1902107	positive regulation of leukocyte differentiation	2024-01-26	143/14078	0.233321	0.313639	Prdm1	1
BP	GO:0007420	brain development	2024-02-26	498/14078	0.234128	0.314233	Slc7a11/Chd5	2
BP	GO:0051147	regulation of muscle cell differentiation	2024-01-26	145/14078	0.23618	0.316496	Cth	1
BP	GO:0001659	temperature homeostasis	2024-01-26	146/14078	0.237605	0.316929	Ddit3	1
BP	GO:0045333	cellular respiration	2024-01-26	146/14078	0.237605	0.316929	Cox6a2	1
BP	GO:0048660	regulation of smooth muscle cell proliferation	2024-01-26	146/14078	0.237605	0.316929	P2ry6	1
BP	GO:0007519	skeletal muscle tissue development	2024-01-26	148/14078	0.240448	0.320227	Nupr1	1
BP	GO:0051100	negative regulation of binding	2024-01-26	149/14078	0.241866	0.321123	Ddit3	1
BP	GO:0070374	positive regulation of ERK1 and ERK2 cascade	2024-01-26	149/14078	0.241866	0.321123	P2ry6	1
BP	GO:0048659	smooth muscle cell proliferation	2024-01-26	150/14078	0.243281	0.322012	P2ry6	1
BP	GO:0055002	striated muscle cell development	2024-01-26	150/14078	0.243281	0.322012	Pgm5	1
BP	GO:0003205	cardiac chamber development	2024-01-26	151/14078	0.244694	0.322891	Prdm1	1
BP	GO:0018394	peptidyl-lysine acetylation	2024-01-26	151/14078	0.244694	0.322891	Chd5	1
BP	GO:0006338	chromatin remodeling	2024-01-26	153/14078	0.247511	0.324131	Chd5	1
BP	GO:0019722	calcium-mediated signaling	2024-01-26	153/14078	0.247511	0.324131	P2ry6	1
BP	GO:0048813	dendrite morphogenesis	2024-01-26	153/14078	0.247511	0.324131	Vldlr	1
BP	GO:0060538	skeletal muscle organ development	2024-01-26	153/14078	0.247511	0.324131	Nupr1	1
BP	GO:0098656	anion transmembrane transport	2024-01-26	153/14078	0.247511	0.324131	Slc7a11	1
BP	GO:0050714	positive regulation of protein secretion	2024-01-26	155/14078	0.250319	0.327311	Tnfrsf4	1
BP	GO:0043491	protein kinase B signaling	2024-01-26	156/14078	0.251719	0.328643	Ddit3	1
BP	GO:0042594	response to starvation	2024-01-26	158/14078	0.254511	0.331287	Ddit3	1
BP	GO:0045619	regulation of lymphocyte differentiation	2024-01-26	158/14078	0.254511	0.331287	Prdm1	1
BP	GO:0002695	negative regulation of leukocyte activation	2024-01-26	161/14078	0.258681	0.334695	Prdm1	1
BP	GO:0006479	protein methylation	2024-01-26	161/14078	0.258681	0.334695	Chd5	1
BP	GO:0008213	protein alkylation	2024-01-26	161/14078	0.258681	0.334695	Chd5	1
BP	GO:0043122	regulation of I-kappaB kinase/NF-kappaB signaling	2024-01-26	161/14078	0.258681	0.334695	Cth	1
BP	GO:0051048	negative regulation of secretion	2024-01-26	162/14078	0.260066	0.335983	Tnfrsf4	1
BP	GO:0055001	muscle cell development	2024-01-26	163/14078	0.261448	0.337264	Pgm5	1
BP	GO:0006006	glucose metabolic process	2024-01-26	164/14078	0.262828	0.338538	Pgm5	1
BP	GO:0050773	regulation of dendrite development	2024-01-26	165/14078	0.264206	0.339048	Vldlr	1
BP	GO:0002262	myeloid cell homeostasis	2024-01-26	166/14078	0.265581	0.339048	Slc7a11	1
BP	GO:0007033	vacuole organization	2024-01-26	166/14078	0.265581	0.339048	Nupr1	1
BP	GO:0015850	organic hydroxy compound transport	2024-01-26	166/14078	0.265581	0.339048	Soat2	1
BP	GO:0030324	lung development	2024-01-26	166/14078	0.265581	0.339048	Slc7a11	1
BP	GO:0042180	cellular ketone metabolic process	2024-01-26	166/14078	0.265581	0.339048	Slc7a11	1
BP	GO:0030323	respiratory tube development	2024-01-26	168/14078	0.268323	0.342043	Slc7a11	1
BP	GO:0099173	postsynapse organization	2024-01-26	169/14078	0.269691	0.343279	Slc7a11	1
BP	GO:0030308	negative regulation of cell growth	2024-01-26	170/14078	0.271056	0.344002	Cth	1
BP	GO:1905475	regulation of protein localization to membrane	2024-01-26	170/14078	0.271056	0.344002	Slc7a11	1
BP	GO:0008406	gonad development	2024-01-26	172/14078	0.273779	0.346439	Nupr1	1
BP	GO:0042098	T cell proliferation	2024-01-26	172/14078	0.273779	0.346439	Tnfrsf4	1
BP	GO:0002793	positive regulation of peptide secretion	2024-01-26	173/14078	0.275137	0.347139	Tnfrsf4	1
BP	GO:0006323	DNA packaging	2024-01-26	173/14078	0.275137	0.347139	Chd5	1
BP	GO:0051259	protein complex oligomerization	2024-01-26	174/14078	0.276492	0.34834	Cth	1
BP	GO:1904018	positive regulation of vasculature development	2024-01-26	176/14078	0.279196	0.351233	Cth	1
BP	GO:0034764	positive regulation of transmembrane transport	2024-01-26	178/14078	0.281889	0.354106	P2ry6	1
BP	GO:0050866	negative regulation of cell activation	2024-01-26	179/14078	0.283233	0.355276	Prdm1	1
BP	GO:0001763	morphogenesis of a branching structure	2024-01-26	180/14078	0.284574	0.355408	Prdm1	1
BP	GO:0042742	defense response to bacterium	2024-01-26	180/14078	0.284574	0.355408	Cxcl5	1
BP	GO:0044242	cellular lipid catabolic process	2024-01-26	180/14078	0.284574	0.355408	Acot2	1
BP	GO:0021537	telencephalon development	2024-01-26	181/14078	0.285912	0.355536	Slc7a11	1
BP	GO:0061136	regulation of proteasomal protein catabolic process	2024-01-26	181/14078	0.285912	0.355536	Nupr1	1
BP	GO:1903708	positive regulation of hemopoiesis	2024-01-26	181/14078	0.285912	0.355536	Prdm1	1
BP	GO:0031032	actomyosin structure organization	2024-01-26	182/14078	0.287248	0.356683	Pgm5	1
BP	GO:0060828	regulation of canonical Wnt signaling pathway	2024-01-26	183/14078	0.288582	0.357825	Ddit3	1
BP	GO:0098657	import into cell	2024-01-26	184/14078	0.289913	0.358959	Slc7a11	1
BP	GO:0032412	regulation of ion transmembrane transporter activity	2024-01-26	185/14078	0.291242	0.360088	P2ry6	1
BP	GO:0002440	production of molecular mediator of immune response	2024-01-26	187/14078	0.293892	0.36181	Tnfrsf4	1
BP	GO:0007249	I-kappaB kinase/NF-kappaB signaling	2024-01-26	187/14078	0.293892	0.36181	Cth	1
BP	GO:0060541	respiratory system development	2024-01-26	187/14078	0.293892	0.36181	Slc7a11	1
BP	GO:0002274	myeloid leukocyte activation	2024-01-26	190/14078	0.29785	0.36512	Cxcl5	1
BP	GO:0006909	phagocytosis	2024-01-26	190/14078	0.29785	0.36512	P2ry6	1
BP	GO:0043588	skin development	2024-01-26	190/14078	0.29785	0.36512	Sprr2b	1
BP	GO:0022898	regulation of transmembrane transporter activity	2024-01-26	192/14078	0.300476	0.367296	P2ry6	1
BP	GO:1902115	regulation of organelle assembly	2024-01-26	192/14078	0.300476	0.367296	Nupr1	1
BP	GO:0019318	hexose metabolic process	2024-01-26	193/14078	0.301786	0.368375	Pgm5	1
BP	GO:0043903	regulation of symbiotic process	2024-01-26	194/14078	0.303094	0.369449	Cxcl5	1
BP	GO:0051924	regulation of calcium ion transport	2024-01-26	196/14078	0.305701	0.371578	P2ry6	1
BP	GO:0071824	protein-DNA complex subunit organization	2024-01-26	196/14078	0.305701	0.371578	Chd5	1
BP	GO:0002703	regulation of leukocyte mediated immunity	2024-01-26	198/14078	0.3083	0.37368	Cxcl5	1
BP	GO:0097191	extrinsic apoptotic signaling pathway	2024-01-26	198/14078	0.3083	0.37368	Tnfrsf4	1
BP	GO:0016236	macroautophagy	2024-01-26	199/14078	0.309595	0.37368	Nupr1	1
BP	GO:0048705	skeletal system morphogenesis	2024-01-26	199/14078	0.309595	0.37368	Hoxb9	1
BP	GO:0071695	anatomical structure maturation	2024-01-26	199/14078	0.309595	0.37368	Ddit3	1
BP	GO:0033002	muscle cell proliferation	2024-01-26	201/14078	0.31218	0.376273	P2ry6	1
BP	GO:0006898	receptor-mediated endocytosis	2024-01-26	202/14078	0.313469	0.376773	Vldlr	1
BP	GO:0032409	regulation of transporter activity	2024-01-26	202/14078	0.313469	0.376773	P2ry6	1
BP	GO:0002064	epithelial cell development	2024-01-26	204/14078	0.316039	0.378808	Prdm1	1
BP	GO:0007611	learning or memory	2024-01-26	204/14078	0.316039	0.378808	Slc7a11	1
BP	GO:0002699	positive regulation of immune effector process	2024-01-26	207/14078	0.319877	0.382346	Tnfrsf4	1
BP	GO:1901215	negative regulation of neuron death	2024-01-26	207/14078	0.319877	0.382346	Slc7a11	1
BP	GO:0045732	positive regulation of protein catabolic process	2024-01-26	208/14078	0.321152	0.383339	Nupr1	1
BP	GO:0030258	lipid modification	2024-01-26	210/14078	0.323695	0.385841	Soat2	1
BP	GO:0005996	monosaccharide metabolic process	2024-01-26	212/14078	0.326229	0.38779	Pgm5	1
BP	GO:1903050	regulation of proteolysis involved in cellular protein catabolic process	2024-01-26	212/14078	0.326229	0.38779	Nupr1	1
BP	GO:0071103	DNA conformation change	2024-01-26	215/14078	0.330012	0.391209	Chd5	1
BP	GO:0090596	sensory organ morphogenesis	2024-01-26	215/14078	0.330012	0.391209	Prdm1	1
BP	GO:0015980	energy derivation by oxidation of organic compounds	2024-01-26	217/14078	0.332523	0.393645	Cox6a2	1
BP	GO:0008544	epidermis development	2024-01-26	218/14078	0.333775	0.394586	Sprr2b	1
BP	GO:0050807	regulation of synapse organization	2024-01-26	219/14078	0.335024	0.394981	Slc7a11	1
BP	GO:0060070	canonical Wnt signaling pathway	2024-01-26	219/14078	0.335024	0.394981	Ddit3	1
BP	GO:0031349	positive regulation of defense response	2024-01-26	221/14078	0.337517	0.397377	Nupr1	1
BP	GO:0030217	T cell differentiation	2024-01-26	223/14078	0.340001	0.398129	Prdm1	1
BP	GO:0031330	negative regulation of cellular catabolic process	2024-01-26	223/14078	0.340001	0.398129	Nupr1	1
BP	GO:0045444	fat cell differentiation	2024-01-26	223/14078	0.340001	0.398129	Ddit3	1
BP	GO:0045926	negative regulation of growth	2024-01-26	223/14078	0.340001	0.398129	Cth	1
BP	GO:0046942	carboxylic acid transport	2024-01-26	224/14078	0.34124	0.399038	Slc7a11	1
BP	GO:0015849	organic acid transport	2024-01-26	227/14078	0.344942	0.402821	Slc7a11	1
BP	GO:0043523	regulation of neuron apoptotic process	2024-01-26	228/14078	0.346171	0.403166	Ddit3	1
BP	GO:0050803	regulation of synapse structure or activity	2024-01-26	228/14078	0.346171	0.403166	Slc7a11	1
BP	GO:0070372	regulation of ERK1 and ERK2 cascade	2024-01-26	229/14078	0.347399	0.40405	P2ry6	1
BP	GO:0050890	cognition	2024-01-26	234/14078	0.353503	0.410596	Slc7a11	1
BP	GO:0046394	carboxylic acid biosynthetic process	2024-01-26	237/14078	0.357139	0.413993	Cth	1
BP	GO:0001822	kidney development	2024-01-26	238/14078	0.358346	0.413993	Prdm1	1
BP	GO:0016053	organic acid biosynthetic process	2024-01-26	238/14078	0.358346	0.413993	Cth	1
BP	GO:0043270	positive regulation of ion transport	2024-01-26	238/14078	0.358346	0.413993	P2ry6	1
BP	GO:0030111	regulation of Wnt signaling pathway	2024-01-26	239/14078	0.359552	0.41483	Ddit3	1
BP	GO:0050878	regulation of body fluid levels	2024-01-26	240/14078	0.360755	0.415663	Slc7a11	1
BP	GO:0070371	ERK1 and ERK2 cascade	2024-01-26	241/14078	0.361956	0.416491	P2ry6	1
BP	GO:1903362	regulation of cellular protein catabolic process	2024-01-26	242/14078	0.363155	0.417314	Nupr1	1
BP	GO:0048562	embryonic organ morphogenesis	2024-01-26	245/14078	0.366739	0.420872	Hoxb9	1
BP	GO:0016042	lipid catabolic process	2024-01-26	247/14078	0.369117	0.421918	Acot2	1
BP	GO:0021700	developmental maturation	2024-01-26	247/14078	0.369117	0.421918	Ddit3	1
BP	GO:0072001	renal system development	2024-01-26	247/14078	0.369117	0.421918	Prdm1	1
BP	GO:0009416	response to light stimulus	2024-01-26	248/14078	0.370303	0.422713	Slc7a11	1
BP	GO:1902105	regulation of leukocyte differentiation	2024-01-26	250/14078	0.372668	0.424852	Prdm1	1
BP	GO:0050863	regulation of T cell activation	2024-01-26	252/14078	0.375025	0.425851	Prdm1	1
BP	GO:0051402	neuron apoptotic process	2024-01-26	252/14078	0.375025	0.425851	Ddit3	1
BP	GO:1904062	regulation of cation transmembrane transport	2024-01-26	252/14078	0.375025	0.425851	P2ry6	1
BP	GO:0051146	striated muscle cell differentiation	2024-01-26	254/14078	0.377374	0.427955	Pgm5	1
BP	GO:0016358	dendrite development	2024-01-26	255/14078	0.378545	0.428719	Vldlr	1
BP	GO:0034599	cellular response to oxidative stress	2024-01-26	257/14078	0.38088	0.430799	Slc7a11	1
BP	GO:0010631	epithelial cell migration	2024-01-26	259/14078	0.383208	0.432298	Fat2	1
BP	GO:0043414	macromolecule methylation	2024-01-26	259/14078	0.383208	0.432298	Chd5	1
BP	GO:0090132	epithelium migration	2024-01-26	261/14078	0.385527	0.434347	Fat2	1
BP	GO:0090130	tissue migration	2024-01-26	263/14078	0.387837	0.43638	Fat2	1
BP	GO:0031667	response to nutrient levels	2024-01-26	264/14078	0.388989	0.437106	Ddit3	1
BP	GO:0042060	wound healing	2024-01-26	273/14078	0.399265	0.448069	Slc7a11	1
BP	GO:0009895	negative regulation of catabolic process	2024-01-26	274/14078	0.400396	0.448756	Nupr1	1
BP	GO:0050708	regulation of protein secretion	2024-01-26	278/14078	0.404901	0.453216	Tnfrsf4	1
BP	GO:0001654	eye development	2024-01-26	282/14078	0.409374	0.457037	Prdm1	1
BP	GO:0001655	urogenital system development	2024-01-26	282/14078	0.409374	0.457037	Prdm1	1
BP	GO:0150063	visual system development	2024-01-26	284/14078	0.411598	0.458927	Prdm1	1
BP	GO:0048880	sensory system development	2024-01-26	285/14078	0.412707	0.459569	Prdm1	1
BP	GO:1903532	positive regulation of secretion by cell	2024-01-26	288/14078	0.416022	0.462664	Tnfrsf4	1
BP	GO:0019932	second-messenger-mediated signaling	2024-01-26	292/14078	0.420414	0.465763	P2ry6	1
BP	GO:0050678	regulation of epithelial cell proliferation	2024-01-26	292/14078	0.420414	0.465763	Nupr1	1
BP	GO:0006631	fatty acid metabolic process	2024-01-26	293/14078	0.421508	0.465763	Acot2	1
BP	GO:0009991	response to extracellular stimulus	2024-01-26	293/14078	0.421508	0.465763	Ddit3	1
BP	GO:0050727	regulation of inflammatory response	2024-01-26	293/14078	0.421508	0.465763	Nupr1	1
BP	GO:0051222	positive regulation of protein transport	2024-01-26	297/14078	0.42586	0.469971	Tnfrsf4	1
BP	GO:1901342	regulation of vasculature development	2024-01-26	298/14078	0.426943	0.470565	Cth	1
BP	GO:0032102	negative regulation of response to external stimulus	2024-01-26	301/14078	0.430181	0.473528	Prdm1	1
BP	GO:0002443	leukocyte mediated immunity	2024-01-26	304/14078	0.433401	0.475255	Cxcl5	1
BP	GO:0002791	regulation of peptide secretion	2024-01-26	304/14078	0.433401	0.475255	Tnfrsf4	1
BP	GO:0010959	regulation of metal ion transport	2024-01-26	304/14078	0.433401	0.475255	P2ry6	1
BP	GO:0045862	positive regulation of proteolysis	2024-01-26	306/14078	0.435538	0.476992	Nupr1	1
BP	GO:0051047	positive regulation of secretion	2024-01-26	311/14078	0.440847	0.482194	Tnfrsf4	1
BP	GO:0030098	lymphocyte differentiation	2024-01-26	312/14078	0.441903	0.482737	Prdm1	1
BP	GO:1904951	positive regulation of establishment of protein localization	2024-01-26	313/14078	0.442957	0.483277	Tnfrsf4	1
BP	GO:0045787	positive regulation of cell cycle	2024-01-26	315/14078	0.44506	0.484958	Nupr1	1
BP	GO:0015711	organic anion transport	2024-01-26	318/14078	0.448199	0.487763	Slc7a11	1
BP	GO:0002250	adaptive immune response	2024-01-26	323/14078	0.453394	0.492794	Prdm1	1
BP	GO:0007517	muscle organ development	2024-01-26	326/14078	0.456488	0.495533	Nupr1	1
BP	GO:0016055	Wnt signaling pathway	2024-01-26	328/14078	0.458541	0.497137	Ddit3	1
BP	GO:0198738	cell-cell signaling by wnt	2024-01-26	329/14078	0.459565	0.497621	Ddit3	1
BP	GO:0044403	symbiotic process	2024-01-26	332/14078	0.462625	0.500308	Cxcl5	1
BP	GO:0032103	positive regulation of response to external stimulus	2024-01-26	334/14078	0.464656	0.501875	Nupr1	1
BP	GO:0034765	regulation of ion transmembrane transport	2024-01-26	337/14078	0.467689	0.503889	P2ry6	1
BP	GO:0048732	gland development	2024-01-26	337/14078	0.467689	0.503889	Hoxb9	1
BP	GO:0050673	epithelial cell proliferation	2024-01-26	339/14078	0.469701	0.505427	Nupr1	1
BP	GO:0044270	cellular nitrogen compound catabolic process	2024-01-26	341/14078	0.471707	0.506952	Aldh1l2	1
BP	GO:0051098	regulation of binding	2024-01-26	343/14078	0.473705	0.508466	Ddit3	1
BP	GO:0046700	heterocycle catabolic process	2024-01-26	345/14078	0.475695	0.509969	Aldh1l2	1
BP	GO:0009314	response to radiation	2024-01-26	350/14078	0.48064	0.514631	Slc7a11	1
BP	GO:1903706	regulation of hemopoiesis	2024-01-26	351/14078	0.481624	0.515045	Prdm1	1
BP	GO:0019439	aromatic compound catabolic process	2024-01-26	355/14078	0.485541	0.518591	Aldh1l2	1
BP	GO:0071407	cellular response to organic cyclic compound	2024-01-26	356/14078	0.486515	0.51899	P2ry6	1
BP	GO:0001667	ameboidal-type cell migration	2024-01-26	362/14078	0.492327	0.523249	Fat2	1
BP	GO:0009611	response to wounding	2024-01-26	362/14078	0.492327	0.523249	Slc7a11	1
BP	GO:0045860	positive regulation of protein kinase activity	2024-01-26	362/14078	0.492327	0.523249	Vldlr	1
BP	GO:0034248	regulation of cellular amide metabolic process	2024-01-26	365/14078	0.495208	0.525387	Slc7a11	1
BP	GO:0001558	regulation of cell growth	2024-01-26	366/14078	0.496165	0.525387	Cth	1
BP	GO:0050808	synapse organization	2024-01-26	366/14078	0.496165	0.525387	Slc7a11	1
BP	GO:0042176	regulation of protein catabolic process	2024-01-26	368/14078	0.498074	0.526762	Nupr1	1
BP	GO:0009306	protein secretion	2024-01-26	370/14078	0.499976	0.527481	Tnfrsf4	1
BP	GO:0035592	establishment of protein localization to extracellular region	2024-01-26	370/14078	0.499976	0.527481	Tnfrsf4	1
BP	GO:0001819	positive regulation of cytokine production	2024-01-26	371/14078	0.500925	0.527836	Ddit3	1
BP	GO:0090407	organophosphate biosynthetic process	2024-01-26	373/14078	0.502816	0.528886	P2ry6	1
BP	GO:0007600	sensory perception	2024-01-26	374/14078	0.50376	0.528886	Ddit3	1
BP	GO:0043161	proteasome-mediated ubiquitin-dependent protein catabolic process	2024-01-26	374/14078	0.50376	0.528886	Ddit3	1
BP	GO:0071692	protein localization to extracellular region	2024-01-26	375/14078	0.504701	0.529231	Tnfrsf4	1
BP	GO:0006979	response to oxidative stress	2024-01-26	377/14078	0.506579	0.529271	Slc7a11	1
BP	GO:0007283	spermatogenesis	2024-01-26	377/14078	0.506579	0.529271	Chd5	1
BP	GO:1901361	organic cyclic compound catabolic process	2024-01-26	377/14078	0.506579	0.529271	Aldh1l2	1
BP	GO:0010639	negative regulation of organelle organization	2024-01-26	378/14078	0.507515	0.529608	Nupr1	1
BP	GO:0072594	establishment of protein localization to organelle	2024-01-26	380/14078	0.509383	0.530915	Ddit3	1
BP	GO:0050804	modulation of chemical synaptic transmission	2024-01-26	384/14078	0.513098	0.534141	Slc7a11	1
BP	GO:0099177	regulation of trans-synaptic signaling	2024-01-26	385/14078	0.514022	0.534459	Slc7a11	1
BP	GO:0043410	positive regulation of MAPK cascade	2024-01-26	390/14078	0.518619	0.53859	P2ry6	1
BP	GO:0048232	male gamete generation	2024-01-26	394/14078	0.522267	0.541726	Chd5	1
BP	GO:0051051	negative regulation of transport	2024-01-26	395/14078	0.523174	0.542016	Tnfrsf4	1
BP	GO:0032870	cellular response to hormone stimulus	2024-01-26	397/14078	0.524985	0.54324	P2ry6	1
BP	GO:0048871	multicellular organismal homeostasis	2024-01-26	399/14078	0.526788	0.544453	Ddit3	1
BP	GO:0016570	histone modification	2024-01-26	404/14078	0.531269	0.547772	Chd5	1
BP	GO:1905114	cell surface receptor signaling pathway involved in cell-cell signaling	2024-01-26	404/14078	0.531269	0.547772	Ddit3	1
BP	GO:0002790	peptide secretion	2024-01-26	406/14078	0.53305	0.548953	Tnfrsf4	1
BP	GO:0001701	in utero embryonic development	2024-01-26	410/14078	0.536592	0.551942	Prdm1	1
BP	GO:0042326	negative regulation of phosphorylation	2024-01-26	413/14078	0.539232	0.553997	Nupr1	1
BP	GO:0001501	skeletal system development	2024-01-26	414/14078	0.540109	0.554238	Hoxb9	1
BP	GO:0016569	covalent chromatin modification	2024-01-26	416/14078	0.541857	0.554713	Chd5	1
BP	GO:0034762	regulation of transmembrane transport	2024-01-26	416/14078	0.541857	0.554713	P2ry6	1
BP	GO:0033674	positive regulation of kinase activity	2024-01-26	419/14078	0.544468	0.556725	Vldlr	1
BP	GO:0071417	cellular response to organonitrogen compound	2024-01-26	428/14078	0.552215	0.563979	P2ry6	1
BP	GO:0016049	cell growth	2024-01-26	431/14078	0.554769	0.565917	Cth	1
BP	GO:0007423	sensory organ development	2024-01-26	435/14078	0.558153	0.568697	Prdm1	1
BP	GO:0006897	endocytosis	2024-01-26	445/14078	0.566504	0.576525	Vldlr	1
BP	GO:0120031	plasma membrane bounded cell projection assembly	2024-01-26	453/14078	0.573076	0.582526	Ttyh1	1
BP	GO:0007186	G protein-coupled receptor signaling pathway	2024-01-26	459/14078	0.577942	0.586781	P2ry6	1
BP	GO:1902532	negative regulation of intracellular signal transduction	2024-01-26	460/14078	0.578747	0.586908	Ddit3	1
BP	GO:0002521	leukocyte differentiation	2024-01-26	461/14078	0.579552	0.587034	Prdm1	1
BP	GO:0023061	signal release	2024-01-26	463/14078	0.581156	0.587969	Tnfrsf4	1
BP	GO:0030031	cell projection assembly	2024-01-26	467/14078	0.584346	0.590505	Ttyh1	1
BP	GO:1901699	cellular response to nitrogen compound	2024-01-26	484/14078	0.597648	0.60324	P2ry6	1
BP	GO:0030335	positive regulation of cell migration	2024-01-26	495/14078	0.606035	0.608999	P2ry6	1
BP	GO:0051347	positive regulation of transferase activity	2024-01-26	496/14078	0.606789	0.608999	Vldlr	1
BP	GO:0010563	negative regulation of phosphorus metabolic process	2024-01-26	497/14078	0.607542	0.608999	Nupr1	1
BP	GO:0045936	negative regulation of phosphate metabolic process	2024-01-26	497/14078	0.607542	0.608999	Nupr1	1
BP	GO:0007268	chemical synaptic transmission	2024-01-26	498/14078	0.608293	0.608999	Slc7a11	1
BP	GO:0007610	behavior	2024-01-26	498/14078	0.608293	0.608999	Slc7a11	1
BP	GO:0098916	anterograde trans-synaptic signaling	2024-01-26	498/14078	0.608293	0.608999	Slc7a11	1
BP	GO:0072657	protein localization to membrane	2024-01-26	500/14078	0.609792	0.609792	Slc7a11	1
CC	GO:0005667	transcription regulator complex	2024-04-26	382/14236	0.0047796	0.124694	Hoxb9/Ddit3/Chd5/Dach2	4
CC	GO:0005903	brush border	2024-02-26	104/14236	0.0153254	0.124694	Slc7a11/Soat2	2
CC	GO:0005912	adherens junction	2024-02-26	115/14236	0.0185278	0.124694	Pgm5/Fat2	2
CC	GO:0001533	cornified envelope	2024-01-26	12/14236	0.0217058	0.124694	Sprr2b	1
CC	GO:0005751	mitochondrial respiratory chain complex IV	2024-01-26	12/14236	0.0217058	0.124694	Cox6a2	1
CC	GO:0034361	very-low-density lipoprotein particle	2024-01-26	13/14236	0.023494	0.124694	Vldlr	1
CC	GO:0034385	triglyceride-rich plasma lipoprotein particle	2024-01-26	13/14236	0.023494	0.124694	Vldlr	1
CC	GO:0045177	apical part of cell	2024-03-26	341/14236	0.0235609	0.124694	Slc7a11/Vldlr/P2ry6	3
CC	GO:0016010	dystrophin-associated glycoprotein complex	2024-01-26	14/14236	0.0252791	0.124694	Pgm5	1
CC	GO:0032433	filopodium tip	2024-01-26	14/14236	0.0252791	0.124694	Ttyh1	1
CC	GO:0090665	glycoprotein complex	2024-01-26	14/14236	0.0252791	0.124694	Pgm5	1
CC	GO:0097449	astrocyte projection	2024-01-26	14/14236	0.0252791	0.124694	Slc7a11	1
CC	GO:0016581	NuRD complex	2024-01-26	15/14236	0.027061	0.124694	Chd5	1
CC	GO:0090545	CHD-type complex	2024-01-26	15/14236	0.027061	0.124694	Chd5	1
CC	GO:0031527	filopodium membrane	2024-01-26	16/14236	0.0288398	0.124694	Ttyh1	1
CC	GO:0098862	cluster of actin-based cell projections	2024-02-26	151/14236	0.0307551	0.124694	Slc7a11/Soat2	2
CC	GO:0090575	RNA polymerase II transcription regulator complex	2024-02-26	152/14236	0.0311306	0.124694	Hoxb9/Ddit3	2
CC	GO:0032993	protein-DNA complex	2024-02-26	155/14236	0.0322682	0.124694	Nupr1/Ddit3	2
CC	GO:0043034	costamere	2024-01-26	18/14236	0.032388	0.124694	Pgm5	1
CC	GO:0045277	respiratory chain complex IV	2024-01-26	18/14236	0.032388	0.124694	Cox6a2	1
CC	GO:0034707	chloride channel complex	2024-01-26	23/14236	0.0412042	0.147908	Ttyh1	1
CC	GO:0034358	plasma lipoprotein particle	2024-01-26	25/14236	0.044709	0.147908	Vldlr	1
CC	GO:1990777	lipoprotein particle	2024-01-26	25/14236	0.044709	0.147908	Vldlr	1
CC	GO:0097386	glial cell projection	2024-01-26	27/14236	0.0482014	0.147908	Slc7a11	1
CC	GO:0032994	protein-lipid complex	2024-01-26	28/14236	0.0499431	0.147908	Vldlr	1
CC	GO:0070069	cytochrome complex	2024-01-26	28/14236	0.0499431	0.147908	Cox6a2	1
CC	GO:0005790	smooth endoplasmic reticulum	2024-01-26	33/14236	0.0586053	0.167134	Ttyh1	1
CC	GO:0031253	cell projection membrane	2024-02-26	237/14236	0.0690651	0.189929	Slc7a11/Ttyh1	2
CC	GO:0014704	intercalated disc	2024-01-26	48/14236	0.0841389	0.223403	Pgm5	1
CC	GO:0031526	brush border membrane	2024-01-26	53/14236	0.0925011	0.237419	Slc7a11	1
CC	GO:0005905	clathrin-coated pit	2024-01-26	64/14236	0.11064	0.249437	Vldlr	1
CC	GO:0017053	transcription repressor complex	2024-01-26	67/14236	0.115527	0.249437	Chd5	1
CC	GO:0044291	cell-cell contact zone	2024-01-26	69/14236	0.11877	0.249437	Pgm5	1
CC	GO:0005791	rough endoplasmic reticulum	2024-01-26	71/14236	0.122001	0.249437	Slc7a11	1
CC	GO:0070603	SWI/SNF superfamily-type complex	2024-01-26	71/14236	0.122001	0.249437	Chd5	1
CC	GO:0000118	histone deacetylase complex	2024-01-26	72/14236	0.123613	0.249437	Chd5	1
CC	GO:0001725	stress fiber	2024-01-26	75/14236	0.128431	0.249437	Pgm5	1
CC	GO:0097517	contractile actin filament bundle	2024-01-26	75/14236	0.128431	0.249437	Pgm5	1
CC	GO:1904949	ATPase complex	2024-01-26	76/14236	0.130031	0.249437	Chd5	1
CC	GO:0005746	mitochondrial respirasome	2024-01-26	78/14236	0.133223	0.249437	Cox6a2	1
CC	GO:0098803	respiratory chain complex	2024-01-26	79/14236	0.134815	0.249437	Cox6a2	1
CC	GO:0030175	filopodium	2024-01-26	81/14236	0.13799	0.249437	Ttyh1	1
CC	GO:0032432	actin filament bundle	2024-01-26	84/14236	0.142731	0.249437	Pgm5	1
CC	GO:0042641	actomyosin	2024-01-26	84/14236	0.142731	0.249437	Pgm5	1
CC	GO:0000792	heterochromatin	2024-01-26	88/14236	0.149015	0.249437	Chd5	1
CC	GO:0070469	respirasome	2024-01-26	88/14236	0.149015	0.249437	Cox6a2	1
CC	GO:0030018	Z disc	2024-01-26	96/14236	0.161448	0.264501	Pgm5	1
CC	GO:0005911	cell-cell junction	2024-02-26	400/14236	0.164998	0.264684	Pgm5/Fat2	2
CC	GO:0031674	I band	2024-01-26	105/14236	0.175228	0.275358	Pgm5	1
CC	GO:0098552	side of membrane	2024-02-26	456/14236	0.201951	0.302825	Pgm5/Tnfrsf4	2
CC	GO:0005777	peroxisome	2024-01-26	125/14236	0.205073	0.302825	Depp1	1
CC	GO:0042579	microbody	2024-01-26	125/14236	0.205073	0.302825	Depp1	1
CC	GO:0098800	inner mitochondrial membrane protein complex	2024-01-26	129/14236	0.210916	0.302825	Cox6a2	1
CC	GO:0042383	sarcolemma	2024-01-26	130/14236	0.212371	0.302825	Pgm5	1
CC	GO:0005789	endoplasmic reticulum membrane	2024-02-26	490/14236	0.224889	0.314844	Soat2/Ttyh1	2
CC	GO:0030017	sarcomere	2024-01-26	145/14236	0.233879	0.321583	Pgm5	1
CC	GO:0005925	focal adhesion	2024-01-26	148/14236	0.238112	0.32166	Pgm5	1
CC	GO:0009898	cytoplasmic side of plasma membrane	2024-01-26	152/14236	0.243721	0.323561	Pgm5	1
CC	GO:0030055	cell-substrate junction	2024-01-26	159/14236	0.253442	0.33055	Pgm5	1
CC	GO:0030016	myofibril	2024-01-26	162/14236	0.257572	0.33055	Pgm5	1
CC	GO:0098562	cytoplasmic side of membrane	2024-01-26	168/14236	0.265765	0.335473	Pgm5	1
CC	GO:0043292	contractile fiber	2024-01-26	173/14236	0.272525	0.336371	Pgm5	1
CC	GO:0034702	ion channel complex	2024-01-26	175/14236	0.275213	0.336371	Ttyh1	1
CC	GO:0098858	actin-based cell projection	2024-01-26	181/14236	0.283218	0.338644	Ttyh1	1
CC	GO:1902495	transmembrane transporter complex	2024-01-26	183/14236	0.285868	0.338644	Ttyh1	1
CC	GO:0016323	basolateral plasma membrane	2024-01-26	190/14236	0.295068	0.339107	P2ry6	1
CC	GO:1990351	transporter complex	2024-01-26	190/14236	0.295068	0.339107	Ttyh1	1
CC	GO:0005770	late endosome	2024-01-26	200/14236	0.308012	0.348779	Ddit3	1
CC	GO:0016324	apical plasma membrane	2024-01-26	258/14236	0.378702	0.417843	P2ry6	1
CC	GO:0098798	mitochondrial protein complex	2024-01-26	259/14236	0.379857	0.417843	Cox6a2	1
CC	GO:0043235	receptor complex	2024-01-26	282/14236	0.405874	0.438782	Vldlr	1
CC	GO:0009897	external side of plasma membrane	2024-01-26	286/14236	0.41029	0.438782	Tnfrsf4	1
CC	GO:0016607	nuclear speck	2024-01-26	302/14236	0.427641	0.451074	Chd5	1
CC	GO:0098797	plasma membrane protein complex	2024-01-26	382/14236	0.507287	0.527853	Pgm5	1
CC	GO:0005743	mitochondrial inner membrane	2024-01-26	411/14236	0.533436	0.547661	Cox6a2	1
CC	GO:0015629	actin cytoskeleton	2024-01-26	430/14236	0.549839	0.557074	Pgm5	1
CC	GO:0019866	organelle inner membrane	2024-01-26	450/14236	0.566505	0.566505	Cox6a2	1
MF	GO:0008009	chemokine activity	2024-02-25	24/13965	0.000828936	0.0853804	Cxcl2/Cxcl5	2
MF	GO:0042379	chemokine receptor binding	2024-02-25	38/13965	0.00207923	0.10708	Cxcl2/Cxcl5	2
MF	GO:0005509	calcium ion binding	2024-04-25	452/13965	0.00798538	0.132386	Ttyh1/Vldlr/Lalba/Fat2	4
MF	GO:0005229	intracellular calcium activated chloride channel activity	2024-01-25	10/13965	0.017764	0.132386	Ttyh1	1
MF	GO:0008140	cAMP response element binding protein binding	2024-01-25	10/13965	0.017764	0.132386	Ddit3	1
MF	GO:0019103	pyrimidine nucleotide binding	2024-01-25	10/13965	0.017764	0.132386	P2ry6	1
MF	GO:0061778	intracellular chloride channel activity	2024-01-25	10/13965	0.017764	0.132386	Ttyh1	1
MF	GO:0102991	myristoyl-CoA hydrolase activity	2024-01-25	10/13965	0.017764	0.132386	Acot2	1
MF	GO:0042826	histone deacetylase binding	2024-02-25	115/13965	0.0178243	0.132386	Prdm1/Chd5	2
MF	GO:0016290	palmitoyl-CoA hydrolase activity	2024-01-25	12/13965	0.0212803	0.132386	Acot2	1
MF	GO:0016846	carbon-sulfur lyase activity	2024-01-25	12/13965	0.0212803	0.132386	Cth	1
MF	GO:0001614	purinergic nucleotide receptor activity	2024-01-25	13/13965	0.0230339	0.132386	P2ry6	1
MF	GO:0016502	nucleotide receptor activity	2024-01-25	13/13965	0.0230339	0.132386	P2ry6	1
MF	GO:0005125	cytokine activity	2024-02-25	133/13965	0.0234065	0.132386	Cxcl2/Cxcl5	2
MF	GO:0004029	aldehyde dehydrogenase (NAD+) activity	2024-01-25	14/13965	0.0247845	0.132386	Aldh1l2	1
MF	GO:0030228	lipoprotein particle receptor activity	2024-01-25	14/13965	0.0247845	0.132386	Vldlr	1
MF	GO:0030275	LRR domain binding	2024-01-25	14/13965	0.0247845	0.132386	Ddit3	1
MF	GO:0047617	acyl-CoA hydrolase activity	2024-01-25	14/13965	0.0247845	0.132386	Acot2	1
MF	GO:0004030	aldehyde dehydrogenase [NAD(P)+] activity	2024-01-25	15/13965	0.0265321	0.132386	Aldh1l2	1
MF	GO:0016289	CoA hydrolase activity	2024-01-25	16/13965	0.0282766	0.132386	Acot2	1
MF	GO:0016646	oxidoreductase activity, acting on the CH-NH group of donors, NAD or NADP as acceptor	2024-01-25	16/13965	0.0282766	0.132386	Aldh1l2	1
MF	GO:0034185	apolipoprotein binding	2024-01-25	16/13965	0.0282766	0.132386	Vldlr	1
MF	GO:0035250	UDP-galactosyltransferase activity	2024-01-25	18/13965	0.0317568	0.133859	Lalba	1
MF	GO:0004129	cytochrome-c oxidase activity	2024-01-25	20/13965	0.0352249	0.133859	Cox6a2	1
MF	GO:0015002	heme-copper terminal oxidase activity	2024-01-25	20/13965	0.0352249	0.133859	Cox6a2	1
MF	GO:0016676	oxidoreductase activity, acting on a heme group of donors, oxygen as acceptor	2024-01-25	20/13965	0.0352249	0.133859	Cox6a2	1
MF	GO:0016675	oxidoreductase activity, acting on a heme group of donors	2024-01-25	21/13965	0.0369545	0.133859	Cox6a2	1
MF	GO:0000062	fatty-acyl-CoA binding	2024-01-25	22/13965	0.0386812	0.133859	Soat2	1
MF	GO:0004888	transmembrane signaling receptor activity	2024-03-25	441/13965	0.0429988	0.133859	Vldlr/P2ry6/Tnfrsf4	3
MF	GO:0120227	acyl-CoA binding	2024-01-25	25/13965	0.0438433	0.133859	Soat2	1
MF	GO:0016645	oxidoreductase activity, acting on the CH-NH group of donors	2024-01-25	26/13965	0.045558	0.133859	Aldh1l2	1
MF	GO:0016741	transferase activity, transferring one-carbon groups	2024-02-25	194/13965	0.046728	0.133859	Prdm1/Aldh1l2	2
MF	GO:0008378	galactosyltransferase activity	2024-01-25	27/13965	0.0472698	0.133859	Lalba	1
MF	GO:0071813	lipoprotein particle binding	2024-01-25	27/13965	0.0472698	0.133859	Vldlr	1
MF	GO:0071814	protein-lipid complex binding	2024-01-25	27/13965	0.0472698	0.133859	Vldlr	1
MF	GO:0005126	cytokine receptor binding	2024-02-25	201/13965	0.0497923	0.133859	Cxcl2/Cxcl5	2
MF	GO:0001664	G protein-coupled receptor binding	2024-02-25	203/13965	0.0506812	0.133859	Cxcl2/Cxcl5	2
MF	GO:0022839	ion gated channel activity	2024-01-25	29/13965	0.0506846	0.133859	Ttyh1	1
MF	GO:1901567	fatty acid derivative binding	2024-01-25	29/13965	0.0506846	0.133859	Soat2	1
MF	GO:0003713	transcription coactivator activity	2024-02-25	217/13965	0.0570633	0.145108	Nupr1/Ddit3	2
MF	GO:0008509	anion transmembrane transporter activity	2024-02-25	219/13965	0.0579974	0.145108	Slc7a11/Ttyh1	2
MF	GO:0016790	thiolester hydrolase activity	2024-01-25	34/13965	0.0591703	0.145108	Acot2	1
MF	GO:0016620	oxidoreductase activity, acting on the aldehyde or oxo group of donors, NAD or NADP as acceptor	2024-01-25	37/13965	0.0642267	0.1522	Aldh1l2	1
MF	GO:0005254	chloride channel activity	2024-01-25	38/13965	0.0659064	0.1522	Ttyh1	1
MF	GO:0008374	O-acyltransferase activity	2024-01-25	39/13965	0.0675832	0.1522	Soat2	1
MF	GO:0030170	pyridoxal phosphate binding	2024-01-25	40/13965	0.069257	0.1522	Cth	1
MF	GO:0015179	L-amino acid transmembrane transporter activity	2024-01-25	41/13965	0.070928	0.1522	Slc7a11	1
MF	GO:0070279	vitamin B6 binding	2024-01-25	41/13965	0.070928	0.1522	Cth	1
MF	GO:0015485	cholesterol binding	2024-01-25	42/13965	0.0725961	0.1526	Soat2	1
MF	GO:0016903	oxidoreductase activity, acting on the aldehyde or oxo group of donors	2024-01-25	45/13965	0.0775832	0.159821	Aldh1l2	1
MF	GO:0005253	anion channel activity	2024-01-25	47/13965	0.0808937	0.163373	Ttyh1	1
MF	GO:0032934	sterol binding	2024-01-25	49/13965	0.0841927	0.166766	Soat2	1
MF	GO:0048018	receptor ligand activity	2024-02-25	282/13965	0.0899665	0.17311	Cxcl2/Cxcl5	2
MF	GO:0038024	cargo receptor activity	2024-01-25	53/13965	0.0907566	0.17311	Vldlr	1
MF	GO:0030546	signaling receptor activator activity	2024-02-25	287/13965	0.0926935	0.17359	Cxcl2/Cxcl5	2
MF	GO:0015171	amino acid transmembrane transporter activity	2024-01-25	58/13965	0.0988981	0.177707	Slc7a11	1
MF	GO:0015108	chloride transmembrane transporter activity	2024-01-25	59/13965	0.100518	0.177707	Ttyh1	1
MF	GO:0035064	methylated histone binding	2024-01-25	60/13965	0.102135	0.177707	Chd5	1
MF	GO:0140034	methylation-dependent protein binding	2024-01-25	60/13965	0.102135	0.177707	Chd5	1
MF	GO:1990841	promoter-specific chromatin binding	2024-01-25	61/13965	0.103749	0.177707	Prdm1	1
MF	GO:0030545	receptor regulator activity	2024-02-25	310/13965	0.105547	0.177707	Cxcl2/Cxcl5	2
MF	GO:0009055	electron transfer activity	2024-01-25	63/13965	0.10697	0.177707	Cox6a2	1
MF	GO:0043178	alcohol binding	2024-01-25	66/13965	0.111779	0.18275	Soat2	1
MF	GO:0048306	calcium-dependent protein binding	2024-01-25	71/13965	0.11974	0.192706	Vldlr	1
MF	GO:0005496	steroid binding	2024-01-25	77/13965	0.129202	0.204736	Soat2	1
MF	GO:0015103	inorganic anion transmembrane transporter activity	2024-01-25	85/13965	0.141667	0.221086	Ttyh1	1
MF	GO:0001228	DNA-binding transcription activator activity, RNA polymerase II-specific	2024-02-25	393/13965	0.155418	0.234338	Ddit3/Dlx3	2
MF	GO:0015078	proton transmembrane transporter activity	2024-01-25	95/13965	0.157007	0.234338	Cox6a2	1
MF	GO:0001216	DNA-binding transcription activator activity	2024-02-25	396/13965	0.157304	0.234338	Ddit3/Dlx3	2
MF	GO:0008194	UDP-glycosyltransferase activity	2024-01-25	99/13965	0.163069	0.234338	Lalba	1
MF	GO:0003712	transcription coregulator activity	2024-02-25	406/13965	0.16362	0.234338	Nupr1/Ddit3	2
MF	GO:0046943	carboxylic acid transmembrane transporter activity	2024-01-25	100/13965	0.164578	0.234338	Slc7a11	1
MF	GO:0005342	organic acid transmembrane transporter activity	2024-01-25	101/13965	0.166084	0.234338	Slc7a11	1
MF	GO:0019842	vitamin binding	2024-01-25	103/13965	0.169089	0.235354	Cth	1
MF	GO:0052689	carboxylic ester hydrolase activity	2024-01-25	106/13965	0.173577	0.238379	Acot2	1
MF	GO:0140030	modification-dependent protein binding	2024-01-25	143/13965	0.227049	0.303298	Chd5	1
MF	GO:0004386	helicase activity	2024-01-25	145/13965	0.229842	0.303298	Chd5	1
MF	GO:0008514	organic anion transmembrane transporter activity	2024-01-25	145/13965	0.229842	0.303298	Slc7a11	1
MF	GO:0016758	transferase activity, transferring hexosyl groups	2024-01-25	147/13965	0.232626	0.303298	Lalba	1
MF	GO:0016829	lyase activity	2024-01-25	154/13965	0.242294	0.311588	Cth	1
MF	GO:0005516	calmodulin binding	2024-01-25	156/13965	0.245035	0.311588	Cth	1
MF	GO:0000287	magnesium ion binding	2024-01-25	178/13965	0.274562	0.344877	Pgm5	1
MF	GO:0008168	methyltransferase activity	2024-01-25	184/13965	0.28242	0.347897	Prdm1	1
MF	GO:0022836	gated channel activity	2024-01-25	185/13965	0.283722	0.347897	Ttyh1	1
MF	GO:0004930	G protein-coupled receptor activity	2024-01-25	194/13965	0.295336	0.354187	P2ry6	1
MF	GO:0016747	transferase activity, transferring acyl groups other than amino-acyl groups	2024-01-25	195/13965	0.296616	0.354187	Soat2	1
MF	GO:1901681	sulfur compound binding	2024-01-25	197/13965	0.299167	0.354187	Soat2	1
MF	GO:0016757	transferase activity, transferring glycosyl groups	2024-01-25	207/13965	0.311794	0.36084	Lalba	1
MF	GO:0042393	histone binding	2024-01-25	207/13965	0.311794	0.36084	Chd5	1
MF	GO:0016746	transferase activity, transferring acyl groups	2024-01-25	222/13965	0.330325	0.378038	Soat2	1
MF	GO:0015077	monovalent inorganic cation transmembrane transporter activity	2024-01-25	235/13965	0.345997	0.388699	Cox6a2	1
MF	GO:0046982	protein heterodimerization activity	2024-01-25	236/13965	0.347187	0.388699	Ddit3	1
MF	GO:0005216	ion channel activity	2024-01-25	258/13965	0.372865	0.412958	Ttyh1	1
MF	GO:0001227	DNA-binding transcription repressor activity, RNA polymerase II-specific	2024-01-25	279/13965	0.396469	0.417856	Prdm1	1
MF	GO:0015267	channel activity	2024-01-25	279/13965	0.396469	0.417856	Ttyh1	1
MF	GO:0022803	passive transmembrane transporter activity	2024-01-25	279/13965	0.396469	0.417856	Ttyh1	1
MF	GO:0001217	DNA-binding transcription repressor activity	2024-01-25	280/13965	0.397572	0.417856	Prdm1	1
MF	GO:0033218	amide binding	2024-01-25	280/13965	0.397572	0.417856	Soat2	1
MF	GO:0140297	DNA-binding transcription factor binding	2024-01-25	334/13965	0.454317	0.472673	Ddit3	1
MF	GO:0016887	ATPase activity	2024-01-25	369/13965	0.488316	0.502965	Chd5	1
MF	GO:0022890	inorganic cation transmembrane transporter activity	2024-01-25	386/13965	0.504087	0.514069	Cox6a2	1
MF	GO:0008047	enzyme activator activity	2024-01-25	414/13965	0.52905	0.534237	Nupr1	1
MF	GO:0008324	cation transmembrane transporter activity	2024-01-25	425/13965	0.538523	0.538523	Cox6a2	1

## Sheet: ZA_LEC_vs_NC_LEC.KEGGenrich
Category	ID	Description	GeneRatio	BgRatio	pvalue	padj	geneID	Count
KEGG	mmu04060	Cytokine-cytokine receptor interaction	2024-03-11	163/4450	0.00640848	0.12817	Cxcl2/Cxcl5/Tnfrsf4	3
KEGG	mmu00100	Steroid biosynthesis	2024-01-11	17/4450	0.0412744	0.13867	Soat2	1
KEGG	mmu00450	Selenocompound metabolism	2024-01-11	17/4450	0.0412744	0.13867	Cth	1
KEGG	mmu00670	One carbon pool by folate	2024-01-11	18/4450	0.0436534	0.13867	Aldh1l2	1
KEGG	mmu00910	Nitrogen metabolism	2024-01-11	18/4450	0.0436534	0.13867	Cth	1
KEGG	mmu04062	Chemokine signaling pathway	2024-02-11	143/4450	0.0466383	0.13867	Cxcl2/Cxcl5	2
KEGG	mmu01040	Biosynthesis of unsaturated fatty acids	2024-01-11	21/4450	0.0507582	0.13867	Acot2	1
KEGG	mmu00260	Glycine, serine and threonine metabolism	2024-01-11	23/4450	0.055468	0.13867	Cth	1
KEGG	mmu00052	Galactose metabolism	2024-01-11	26/4450	0.0624929	0.138873	Lalba	1
KEGG	mmu00270	Cysteine and methionine metabolism	2024-01-11	29/4450	0.0694702	0.13894	Cth	1
KEGG	mmu04621	NOD-like receptor signaling pathway	2024-01-11	51/4450	0.119213	0.21675	Cxcl2	1
KEGG	mmu04260	Cardiac muscle contraction	2024-01-11	60/4450	0.138855	0.231426	Cox6a2	1
KEGG	mmu05323	Rheumatoid arthritis	2024-01-11	71/4450	0.162322	0.249726	Cxcl5	1
KEGG	mmu04080	Neuroactive ligand-receptor interaction	2024-01-11	102/4450	0.225362	0.321946	P2ry6	1
KEGG	mmu05012	Parkinson's disease	2024-01-11	125/4450	0.269312	0.343593	Cox6a2	1
KEGG	mmu00190	Oxidative phosphorylation	2024-01-11	128/4450	0.274875	0.343593	Cox6a2	1
KEGG	mmu04141	Protein processing in endoplasmic reticulum	2024-01-11	156/4450	0.324964	0.366822	Ddit3	1
KEGG	mmu05010	Alzheimer's disease	2024-01-11	159/4450	0.33014	0.366822	Cox6a2	1
KEGG	mmu05016	Huntington's disease	2024-01-11	173/4450	0.353819	0.372441	Cox6a2	1
KEGG	mmu04010	MAPK signaling pathway	2024-01-11	232/4450	0.445481	0.445481	Ddit3	1
