# Supplementary material for: Targeting endoplasmic reticulum stress‐induced lymphatic dysfunction for mitigating bisphosphonate‐related osteonecrosis
Source: Clin Transl Med. 2024 Nov 9;14(11):e70082. doi: 10.1002/ctm2.70082 (PMC11550091; doi:10.1002/ctm2.70082)
Supplement: Supplementary file 4 — Supporting Information [file CTM2-14-e70082-s002.xlsx]

## Sheet: ZA-NC
id	met	测量浓度（ZA2）	测量浓度（ZA1）	测量浓度（ZA3）	测量浓度（NC3）	测量浓度（NC1）	测量浓度（NC2）
198	Xylulose 5-phosphate	0.701982	0.818383	0.580565	0.216724	0.45985	0.443329
199	Ribose-5-Phosphate	1.09885	1.24773	0.887788	0.496659	0.757322	0.688336
196	2'-Deoxyuridine	0.0153452	0.0174306	0.0161746	0.0030826	0.0075742	0.0114822
126	cis-Aconitic acid	0.0819256	0.0760478	0.0840076	0.0259358	0.0468846	0.0447448
167	Citric Acid	6.15289	6.04617	5.85609	3.35793	4.41853	3.85985
3	Trimethylamine N-oxide	0.0040026	0.0039728	0.003655	3.85545e-06	4.79073e-06	4.37027e-06
168	Isocitric acid	0.507931	0.51045	0.500668	0.303799	0.246042	0.302984
150	Sorbitol	0.615254	0.419686	0.777896	0.077231	0.131979	0.166026
210	Fructose-6-phosphate	6.34411	3.6213	5.60723	0.601783	0.783088	0.652458
211	Mannose 6-phosphate	1.42371	0.888892	1.30535	0.183476	0.186726	0.20124
26	Betaine	1.21986	0.990852	1.2556	0.323349	0.598202	0.469363
70	L-Threonic acid	0.0085998	0.0060208	0.0077722	0.0008058	0.00291	0.002101
266	Folic Acid	0.0073908	0.006858	0.0075734	0.0009278	0.0021768	0.001144
84	N-Acetylserine	0.0310586	0.0257558	0.0265372	0.0092662	0.0127794	0.00766
273	UDP-D-glucose	1.46351	1.12795	1.33456	0.307843	0.504633	0.268325
274	Uridine diphosphate glucuronic acid	1.25737	1.17923	1.27311	0.486169	0.815971	0.373958
144	D-(+)-Allose	0.297892	0.248441	0.280221	0.16375	0.185438	0.12667
156	N-Acetylglutamine	0.0174996	0.0142626	0.0176182	0.0069226	0.0094334	0.0033688
48	N-Acetylputrescine	0.0416478	0.030213	0.0345776	0.012804	0.0213664	0.0133036
143	D-Fructose	1.05883	0.785029	0.774628	0.384021	0.609285	0.429334
239	Cytidine-5'-monophosphate	7.20335	5.90199	5.62577	3.01333	4.61247	2.61461
40	Taurine	9.7669	8.73574	8.63695	6.1504	8.14646	6.83302
13	4-Aminobutyric acid	2.07274	1.85583	2.03737	1.14401	1.78316	1.31894
79	L-Glutamine	19.5582	17.4286	19.1121	7.98891	14.4464	11.1024
76	Acetylcholine	7.7914e-06	0.0003624	0.000357	0.0005234	0.0010352	0.0010626
164	gamma-Carboxyglutamic acid	0.02469	0.0243892	0.0216276	0.0286154	0.0452172	0.043031
90	L-Methionine	1.4725	1.35562	1.51805	2.43269	3.71675	3.11484
147	Inositol	13.2908	10.4898	10.829	23.213	37.9766	36.3205
187	Pantothenic acid	0.132527	0.118655	0.133002	0.538284	1.10898	0.992107
55	Creatine	2.36861	1.88087	2.17599	2.79133	2.69952	2.69004
107	3-Hydroxy-3-methylglutaric acid	0.0127352	0.0062288	0.009692	0.016401	0.0206686	0.018062
269	2'-Deoxyuridine 5'-triphosphate	23.3933	14.7822	16.4745	26.8628	29.795	25.3898
57	Aminocaproic acid	0.0025434	0.0018156	0.0018996	0.0030432	0.0046038	0.003352
28	L-Valine	3.62916	2.81623	3.16019	4.93303	7.54676	5.82804
23	L-Proline	8.13467	6.99299	7.01753	9.35991	13.8731	10.8316
148	L-Tyrosine	1.57176	1.31661	1.50969	2.15741	3.72279	2.71291
6	L-Alanine	3.33227	2.96222	3.54687	3.96387	4.44811	3.98363
162	Homocitrulline	0.003934	0.0039992	0.0050306	0.006261	0.0089984	0.0062108
134	N-carbamoyl-L-aspartate	0.002433	0.0022666	0.0016768	0.227219	0.29298	0.181806
11	Choline	3.18666	2.37013	2.24216	6.6862	9.05858	6.87946
32	Succinic acid	2.05979	1.87872	1.93723	3.81457	5.18724	3.87096
281	NADPH	0.038811	0.01374	0.0229492	0.410255	0.692471	0.3924
64	Adenine	0.011697	0.01214	0.0112078	0.017086	0.0209774	0.0184408
98	Orotic acid	0.0225654	0.0200684	0.0284326	0.75533	1.26649	0.871778
155	Glycyl-L-Leucine	0.003149	0.0047824	0.0021396	0.009076	0.0151658	0.0100834
179	L-Tryptophan	0.365151	0.323807	0.28604	0.572624	0.879699	0.643494
16	3-Hydroxyisobutyric acid	0.0093122	0.0244528	0.0103018	0.0749526	0.0857962	0.0383826
220	1-Methyladenosine	0.0020446	0.0019284	0.0015364	0.003234	0.0040108	0.0028796
272	Adenosine-5'-triphosphate	0.10655	0.0785312	0.0718314	0.178463	0.229418	0.133549
