# Supplementary material for: Targeting endoplasmic reticulum stress‐induced lymphatic dysfunction for mitigating bisphosphonate‐related osteonecrosis
Source: Clin Transl Med. 2024 Nov 9;14(11):e70082. doi: 10.1002/ctm2.70082 (PMC11550091; doi:10.1002/ctm2.70082)
Supplement: Supplementary file 5 — Supporting Information [file CTM2-14-e70082-s003.xlsx]

## Sheet: Figure 1
Figure 1B quantitative data for osteonecrotic area of the tooth extraction socket at 4 weeks post-extraction
Percent of osteonecrotic area (%)
control	ZA
10.1704	14.1926
8.2942	25.2833
12.5918	18.1417
5.9854	19.6719
13.2025	10.2176
8.2181	16.6722
Figure 1C quantitative data for neutrophils in the tooth extraction socket
Percent of CD66+ cells (%)
control	ZA
20.8	36.9
15.7	33.4
21.9	30.8
17.4	31.3
16.7	23.1
13.4	25.6
Figure 1D quantitative data for M1 macrophages in the tooth extraction socket
Percent of F4/80+ cells (%)				Percent of CD86+ cells (%)
control	ZA			control	ZA
15.9	21.8			41.4	67
13.2	22.4			55.1	52.8
17.8	24.6			59.6	60.2
15.7	28.1			48.3	76.8
20.2	19.2			45.5	65.2
15.7	23.7			52.4	53.6
Figure 1E quantitative data for Lyve1+ cells in the tooth extraction wound
Percent of Lyve1+ cells (%)
control	ZA
9.96	6.93
10.24	9.97
12.67	5.09
14.89	4.43
9.46	8.24
8.02	6.49
Figure 1I quantitative data for clearance rate of ICG by lymphatic vessels in maxillary mucosa
Percent of ICG clearance (%)
	control						ZA
60 min	0	0	0	0	0	0	0	0	0	0	0	0
150 min	23.2	11.021	29.33	19.23	18.63	26.67	14.9	19.19	15.23	18.32	7.44	12.64
240 min	42.01	49.32	41.106	31.28	29.8	36.894	22.06	25.72	38.12	35.681	29.23	20.78
330 min	59.06	53.19	56.19	38.28	34.21	47.11	28.33	37.79	24.06	45.98	35.83	34.67
420 min	62.199	41.82	59.12	38.96	45.79	50.82	38.1	43.31	41.21	35.66	29.73	30.91
Figure 1K quantitative data for M1 macrophages in submandibular lymph nodes
Numbers of DiI labelled M1 macrophages(/field)
control	ZA
28	14
16	9
15	10
22	12
12	8
15	6

## Sheet: Figure 2
Figure 2A quantitative data for apoptotic LECs at different time points after ZA treatment
Numbers of apoptotic LECs (/field)
control	12h	18h	24h
1	9	10	20
3	6	13	12
2	7	7	19
Figure 2I quantitative data for apoptotic LECs
Numbers of apoptotic LECs (/field)
control	24h	24h + NAD
3	21	10
2	15	12
2	17	8
Figure 2N quantitative data for levels of autolysosomes
Numbers of LC3-II+ LAMP2+ LECs (/field)
12h	12h+Sirt6 inhibitor	24h	24h+Sirt6 inhibitor
8	2	6	3
7	4	5	2
6	5	5	2

## Sheet: Figure 3
Figure 3D quantitative measurements of trabecular bone volume/tissue volume and bone mineral density in mice
Tb.BV/TV				Bone Mineral Density
Sirt6f/f	Lyve1;Sirt6f/f			Sirt6f/f	Lyve1;Sirt6f/f
37.4775	38.6619			1.0232	0.6828
47.634	40.89			1.0733	0.8129
46.1218	36.2671			0.9531	0.767
42.1956	35.7994			0.785	0.6793
40.5413	36.831			0.7822	0.5012
43.7813	33.9185			0.8376	0.6798
Figure 3E quantitative data for osteonecrotic area of the tooth extraction socket
Percent of osteonecrotic area (%)
Sirt6f/f	Lyve1;Sirt6f/f
34.4671	35.3462
37.7217	45.4232
27.1926	39.9523
36.3382	41.3601
39.9681	42.2048
25.2251	37.8641
Figure 3F quantitative data for Lyve1+ cells in the tooth extraction wound
Percent of Lyve1+ cells (%)
Sirt6f/f	Lyve1;Sirt6f/f
6.29	3.31
7.96	3.8
6.6	4.07
8.01	5.65
4.73	3.88
3.38	5.14
Figure 3G quantitative data for M1 macrophages and neutrophils in tooth extraction socket of mice
Percent of M1 macrophages+ cells (%)				Percent of Ly6G+ cells (%)
Sirt6f/f	Lyve1;Sirt6f/f			Sirt6f/f	Lyve1;Sirt6f/f
20.631	30.938			12.704	17.285
15.514	31.237			16.854	22.425
31.992	30.922			10.134	17.411
16.309	32.217			12.915	12.251
24.622	37.648			9.005	16.98
27.17	27.838			13.755	15.373
Figure 3H quantitative data for DiI-labelled M1 macrophages in submandibular lymph nodes
Numbers of DiI labelled M1 macrophages(/field)
Sirt6f/f	Lyve1;Sirt6f/f
17	14
10	15
20	9
16	11
13	12
19	7
Figure 3I quantitative data for clearance rate of ICG by lymphatic vessels in maxillary mucosa
Percent of ICG clearance (%)
	Sirt6f/f						Lyve1;Sirt6f/f
60 min	0	0	0	0	0	0	0	0	0	0	0	0
150 min	11.091	12.619	15.1997	10.4459	14.521	13.0927	7.9199	9.695	13.1182	10.079	12.8683	8.4495
240 min	19.01	22.1221	21.6075	24.1253	17.1992	18.0302	16.7141	16.032	18.241	14.435	19.1679	21.7423
330 min	29.2	35.106	37.19	31.0706	28.8182	25.594	28.711	21.83	15.5708	22.0159	19.6488	20.1341
420 min	32.9003	41.402	49.0319	43.5173	29.7125	50.427	28.2198	23.7802	29.185	27.7544	22.7196	32.2353

## Sheet: Figure 4
Figure 4C quantitative data for apoptotic LECs
Numbers of apoptotic LECs (/field)
control	24h	24h+RAPA
6	19	12
4	16	14
2	20	10
Figure 4D quantitative data for levels of autolysosomes
Numbers of LC3-II+ LAMP2+ LECs (/field)
12h	12h+RAPA	24h	24h+RAPA
6	9	4	6
7	12	4	6
8	10	3	7
Figure 4G quantitative data for apoptotic LECs
Numbers of apoptotic LECs (/field)
control	24h	24h+RAPA
3	12	16
5	18	19
2	17	22
Figure 4H quantitative data for levels of autolysosomes
Numbers of LC3-II+ LAMP2+ LECs (/field)
12h	12h+MHY	24h	24h+MHY
7	5	3	1
7	4	3	2
6	4	4	2

## Sheet: Figure 5
Figure 5D quantitative measurements of trabecular bone volume/tissue volume and bone mineral density in mice
Tb.BV/TV				Bone Mineral Density
ATG5f/f	Lyve1;ATG5f/f			ATG5f/f	Lyve1;ATG5f/f
46.6524	33.4404			1.0232	0.6828
43.7284	36.419			0.7845	0.8614
37.8668	37.5798			0.9695	0.7513
42.4646	34.3776			0.8801	0.5783
40.4599	36.9036			0.7103	0.6852
41.4671	41.4398			0.8974	0.6378
Figure 5E quantitative data for osteonecrotic area of the tooth extraction socket
Percent of osteonecrotic area (%)
ATG5f/f	Lyve1;ATG5f/f
35.2394	37.6735
43.1455	46.8738
36.2045	39.9861
29.3491	38.6613
35.7788	41.3704
23.845	40.2381
Figure 5F quantitative data for Lyve1+ cells in the tooth extraction wound
Percent of Lyve1+ cells (%)
ATG5f/f	Lyve1;ATG5f/f
6.68	3.52
5.32	5.87
5.52	4.5
7.13	3.95
4.98	2.03
8.06	4.49
Figure 5G quantitative data for M1 macrophages and neutrophils in tooth extraction socket of mice
Percent of M1 macrophages+ cells (%)				Percent of Ly6G+ cells (%)
ATG5f/f	Lyve1;ATG5f/f			ATG5f/f	Lyve1;ATG5f/f
14.5632	15.5141			3.6026	13.5747
21.4223	14.1356			6.7853	17.8211
10.209	22.0746			4.7217	9.0346
15.6452	19.8916			14.926	19.9427
11.923	21.2951			8.0484	22.914
8.6436	24.4552			11.2381	15.9688
Figure 5H quantitative data for DiI-labelled M1 macrophages in submandibular lymph nodes
Numbers of DiI labelled M1 macrophages(/field)
ATG5f/f	Lyve1;ATG5f/f
17	10
12	7
15	8
7	8
14	6
14	11
Figure 5I quantitative data for clearance rate of ICG by lymphatic vessels in maxillary mucosa
Percent of ICG clearance (%)
	ATG5f/f						Lyve1;ATG5f/f
60 min	0	0	0	0	0	0	0	0	0	0	0	0
150 min	9.2219	9.1049	11.8102	11.4983	8.8082	9.2573	7.2108	13.6406	11.6602	10.4273	5.2372	10.5144
240 min	23.319	21.2195	18.2072	16.1901	15.058	20.239	17.9521	12.032	10.1232	18.442	19.4099	13.1806
330 min	32.3111	23.335	25.201	30.3788	21.028	26.9426	17.403	17.83	15.828	18.4068	13.9756	23.0532
420 min	31.5196	39.2011	37.5052	33.6026	43.4948	47.1734	28.3196	23.1198	22.6612	29.3137	36.8246	31.1347

## Sheet: Figure 6
Figure 6E quantitative data for osteoclast induction for 7 days with ZA or ZDPR
Numbers of TRAP+ cells (/field)
control	ZA	ZDPR
7	4	5
6	4	4
8	3	4
Figure 6I quantitative data for apoptotic LECs
Numbers of apoptotic LECs (/field)
control	ZA	ZDPR
1	22	15
1	17	14
3	20	17
Figure 6J quantitative data for levels of autolysosomes
Numbers of LC3-II+ LAMP2+ LECs (/field)
12h ZA	12h ZDPR	24h ZA	24h+ZDPR
7	9	4	6
8	6	6	8
4	7	5	8

## Sheet: Figure 7
Figure 7B quantitative measurements of trabecular bone volume/tissue volume and bone mineral density in mice
Tb.BV/TV					Bone Mineral Density
control	ZA	ZDPR			control	ZA	ZDPR
59.4101	38.5092	47.1558			1.2282	0.7737	1.1203
53.334	46.7591	56.213			1.1795	0.6904	0.8526
44.1762	39.5241	49.2835			1.0301	0.5699	1.1904
51.1762	45.5429	52.6491			1.1668	0.9386	1.1376
43.9386	36.1492	43.5887			1.1494	0.967	1.0657
59.4635	44.4247	43.9939			0.8936	0.8416	0.9593
Figure 7C quantitative data for osteonecrotic area of the tooth extraction socket
Percent of osteonecrotic area (%)
control	ZA	ZDPR
12.2843	17.2494	14.8375
15.4421	21.1708	15.2539
9.2273	15.2216	7.325
11.3371	21.7195	9.9114
7.4388	18.5083	18.5407
6.1162	16.3479	13.2813
Figure 7D quantitative data for M1 macrophages and neutrophils in tooth extraction socket of mice
Percent of M1 macrophages+ cells (%)					Percent of Ly6G+ cells (%)
control	ZA	ZDPR			control	ZA	ZDPR
5.6012	20.0633	12.5582			5.9352	10.8673	11.1642
10.4526	10.9338	14.2715			7.3728	17.517	12.3732
4.4878	15.8489	13.4641			4.8625	9.4322	7.9825
4.3272	13.5596	7.1055			12.0662	14.5725	10.9293
2.2776	16.2165	6.7983			8.1699	9.8311	9.3745
12.199	17.9264	10.9158			2.9372	12.492	9.0228
Figure 7E quantitative data for Lyve1+ cells in the tooth extraction wound
Percent of Lyve1+ cells (%)
control	ZA	ZDPR
10.59	6.89	10.28
11.83	5.68	7.74
10.29	7.41	6.52
9.91	4.27	8.01
14.43	7.89	9.44
7.87	6.02	9.64
Figure 7F quantitative data for clearance rate of ICG by lymphatic vessels in maxillary mucosa
Percent of ICG clearance (%)
	control						ZA						ZDPR
60 min	0	0	0	0	0	0	0	0	0	0	0	0	0	0	0	0	0	0
150 min	10.1634	15.6714	11.4987	16.7132	17.3451	7.5011	12.8092	6.8166	13.0658	12.0228	7.5252	11.9867	4.4533	13.299	8.1322	16.8981	9.707	7.4627
240 min	21.4509	27.4597	22.9077	28.5962	29.2856	18.5467	13.4509	19.4597	14.9077	30.5962	21.2856	20.5467	25.0261	29.0363	23.7257	35.3622	31.1665	18.6378
330 min	32.8888	41.4012	34.9526	43.0113	43.9879	28.7745	15.7385	32.248	21.3167	33.4792	44.2261	22.5922	36.9778	42.1711	37.3744	35.7625	40.2662	35.7067
420 min	60.131	51.4065	62.3094	63.6307	62.5256	64.0072	50.7348	32.5187	28.715	43.297	32.1835	26.7497	50.4267	42.5021	54.1464	44.683	33.0478	48.6143
Figure 7G quantitative data for DiI-labelled M1 macrophages in submandibular lymph nodes
Numbers of DiI labelled M1 macrophages(/field)
control	ZA	ZDPR
26	17	22
16	14	21
18	12	18
23	15	19
25	9	14
31	16	16

## Sheet: Supp.Figure 1
Supplementary Figure 1A quantitative measurements of trabecular bone volume/tissue volume and bone mineral density in mice treated with PBS or ZA
Tb.BV/TV				Bone Mineral Density
control	ZA			control	ZA
56.3762	39.5631			1.2453	1.0232
54.1794	53.4297			1.0745	1.1733
43.9513	37.1825			1.2695	0.9531
52.3866	46.5238			1.1576	0.785
45.2542	41.774			0.9609	0.7822
59.3761	43.4719			1.2455	0.8376
Supplementary Figure 1B quantitative data for M1 macrophages in tooth extraction socket of mice.
Percent of M1 macrophages+ cells (%)
control	ZA
5.2744	10.7847
10.3347	17.3926
4.2392	11.3364
3.4485	15.1697
7.986	13.4461
2.0481	9.9356
Supplementary Figure 1C quantitative data for neutrophils in tooth extraction socket of mice
Percent of Ly6G+ cells (%)
control	ZA
6.5382	16.5115
10.7691	11.3524
5.532	21.5951
11.8828	12.2153
2.0372	9.8896
13.3679	18.6773

## Sheet: Supp.Figure 2
Supplementary Figure 2B quantitative data for ERS-related proteins expression in LECs at different time points after ZA treatment
Relative Protein Abundance
	0h			2h			4h			6h			12h			18h			24h			48h
GRP78	1	1.03012	1.12389	1.64719	1.37119	1.57812	1.80949	1.91769	1.57778	1.93714	2.10632	1.65077	2.26336	2.58438	1.89644	2.37315	2.59554	2.02691	2.41578	2.63359	2.13547	1.63452	1.896	1.4249
CHOP	1	1.0124	0.960903	1.86383	1.92135	1.6457	2.13159	2.40949	1.7663	1.34803	1.01125	1.54775	1.60715	1.44238	1.71503	2.28021	2.02172	2.38448	2.95055	2.43931	3.06276	3.06877	2.11002	2.5082
XBP1s	1	1.01633	1.0666	2.07344	1.66971	2.53429	3.42361	3.032	2.75835	3.68933	3.03376	3.92774	5.07114	4.0801	4.50031	5.41789	3.58374	5.2965	6.49091	7.10554	5.29672	4.68953	3.47704	3.64183
p-PERK/PERK	1	0.971325	1.04056	5.75269	3.64571	6.78686	7.0813	5.4799	6.45922	7.63444	5.54298	7.13232	6.94424	4.57648	7.02153	6.58348	6.77073	5.02019	8.12477	7.0187	6.15894	7.78841	9.59045	6.84635
p-IRE1/IRE1	1	0.950021	1.04991	0.886472	0.584169	1.28862	1.22538	1.62706	0.823946	1.05395	1.35092	0.856826	1.53228	1.4175	1.64577	2.15872	2.56545	1.84661	2.51896	1.54666	2.0398	3.53025	3.92006	3.09738
Caspase 12	1	0.957768	1.04224	1.70895	1.28149	2.32197	1.50496	1.79438	1.31347	2.76113	1.70236	1.87317	2.66072	1.67123	1.74293	3.00136	1.93375	3.06345	6.8403	7.81065	8.77491	6.68745	8.67708	9.60716
Caspase 3	1	0.956474	1.04342	0.859178	0.756018	1.2864	1.2182	1.5104	1.04527	1.05796	1.66803	0.748719	1.20604	0.98657	1.41292	1.76278	1.45098	1.9692	2.68404	2.46912	2.08673	2.52749	2.09865	2.95246
Supplementary Figure 2C quantitative data for autophagy-related protein expression in LECs at different time points after ZA treatment
Relative Protein Abundance
	0h			2h			4h			6h			12h			18h			24h			48h
p-mTOR/mTOR	1	0.951663	1.0483	1.08272	0.68166	1.28051	0.338731	0.536695	0.240564	0.297822	0.497752	0.298594	0.194761	0.394474	0.094634	0.24814	0.4466	0.152245	0.285844	0.186935	0.464864	0.452516	0.253672	0.521475
p62	1	0.852661	0.745381	0.51346	0.602663	0.424708	0.449185	0.646283	0.355398	0.353114	0.552505	0.656822	0.272538	0.470897	0.274488	0.320611	0.118637	0.221253	0.582857	0.282486	0.686863	0.676682	0.57791	0.765714
LC3B	1	0.94742	1.05399	0.96592	0.868217	1.05444	0.927716	1.25199	1.59913	2.01936	2.52289	1.61331	4.26302	3.25759	4.84375	4.18941	5.19812	4.75967	2.74907	3.0643	2.11598	1.86209	1.26276	1.55917
Beclin1	1	0.848387	1.15161	2.34859	1.36234	1.53619	1.24234	2.14758	1.53761	3.74373	2.33789	2.74065	4.98107	3.97532	2.98688	4.35839	4.5622	5.55495	2.3089	1.9118	2.90629	1.2676	2.27236	1.68396
ATG5	1	0.834149	1.14588	1.80811	1.23883	1.40306	2.01089	1.45653	1.71316	3.02176	2.28722	1.92021	3.42009	2.48272	2.61294	4.01661	4.08594	4.01856	3.26624	3.13099	2.47726	1.59245	1.30654	2.21028
LAMP2	1	0.951756	0.911552	0.993795	0.893632	1.28817	0.422364	0.519049	0.326142	0.215571	0.415789	0.314733	0.193737	0.152313	0.294416	0.150087	0.229366	0.287627	0.234441	0.13116	0.283766	0.544861	0.247943	0.342754
Supplementary Figure 2D quantitative data for levels of autolysosomes
Numbers of LC3-II+ LAMP2+ LECs (/field)
0h	2h	12h	24h
1	3	3	3
2	4	4	2
1	3	6	4
Supplementary Figure 2E quantitative data for autophagy-related protein expression in LECs treated with NAD+ and ZA
Relative Protein Abundance
	control			ZA 12h			ZA 12h+NAD			ZA 24h			ZA 24h+NAD
p-mTOR/mTOR	1	1.01751	0.932401	0.672029	0.868901	0.575755	0.452598	0.3572	0.746882	1.01402	1.41822	0.908895	0.72344	0.820722	0.526318
p62	1	1.11502	0.884976	0.322092	0.526837	0.419067	0.226223	0.330056	0.420529	0.42582	0.728725	0.524829	0.314586	0.216362	0.350992
LC3B	1	1.03571	0.963203	6.20764	4.12471	7.37379	5.55511	8.3319	7.74689	4.33106	6.29893	6.34859	6.74595	7.62616	9.80254
Beclin1	1	1.01761	0.905175	1.88761	1.60139	2.29009	2.75268	2.34146	3.18566	1.66874	1.80807	1.53132	2.32211	2.59317	2.13036
ATG5	1	1.04037	0.974502	2.04801	2.99486	2.37013	2.61097	3.54159	2.94086	1.19301	1.57176	1.2057	1.26964	1.04424	1.77804
Supplementary Figure 2F quantitative data for ERS-related protein expression in LECs treated with NAD+ and ZA
Relative Protein Abundance
	control			ZA 12h			ZA 12h+NAD			ZA 24h			ZA 24h+NAD
GRP78	1	1.23174	0.939302	1.09435	1.58733	1.17981	0.417503	0.827766	0.697144	1.98939	2.17818	1.65459	2.19881	1.68272	1.57105
p-IRE1/IRE1	1	0.984918	0.904918	1.58448	2.58184	2.78172	0.889753	1.59898	1.08772	0.95072	1.35557	0.849486	0.698006	0.722083	0.880194
CHOP	1	1.00185	0.995923	2.34755	3.38616	1.81512	1.79164	1.4163	1.86495	3.59203	5.65785	4.53882	1.7325	1.8867	1.31283
XBP1s	1	0.982131	1.21708	2.49052	1.59954	2.2768	1.775	1.44197	1.01334	3.00935	2.12429	2.30392	1.56643	1.22177	1.00978
p-PERK/PERK	1	1.01214	0.987861	1.89906	2.60478	1.59709	1.00298	1.51082	0.993252	3.04889	2.05877	2.54189	1.27209	1.88169	1.56099
Caspase 12	1	0.979662	0.959662	1.26576	1.55689	1.6748	0.866589	0.969747	0.762637	1.66	1.15267	1.85904	0.847698	0.657293	1.23697
Caspase 3	1	0.989204	1.01093	3.37313	3.46541	3.27162	1.87346	1.93336	1.82001	3.43109	3.52611	3.33281	2.14141	2.21162	2.05993
WB in Fig 2C								WB in Fig 2D
WB in Fig 2G								WB in Fig 2H

## Sheet: Supp.Figure 3
Supplementary Figure 3B quantitative data for levels of autolysosomes
Numbers of LC3-II+ LAMP2+ LECs (/field)
12h	12h+NAD	24h	2hH+NAD
2	6	1	7
3	8	3	6
5	6	3	5
Supplementary Figure 3C quantitative data for Sirt6 protein expression in LECs treated with SIRT6 inhibitors
Relative Protein Abundance
	control			10 uM			20 uM			50 uM			100 uM			200 uM			500 uM
Sirt6	1	1.06615	1.22221	1.29163	1.12364	1.59899	0.752357	0.924313	0.876041	0.697994	0.852449	0.816774	0.359585	0.410662	0.436938	0.20475	0.237943	0.226576	0.080969	0.096164	0.096516
Supplementary Figure 3D quantitative data for the cytotoxic activity of sirt6 inhibitor
OD value (450 nm)
	control			10 uM			20 uM			50 uM			100 uM			200 uM			500 uM
12 h	0.19083	0.15043	0.163	0.17963	0.19787	0.17639	0.20412	0.15828	0.18356	0.20137	0.17484	0.18723	0.18862	0.16139	0.19269	0.15054	0.17076	0.19789	0.20573	0.15777	0.17355
24 h	0.6397	0.5254	0.4664	0.4514	0.5811	0.5914	0.5814	0.4973	0.5318	0.5633	0.485	0.5965	0.4778	0.4862	0.5968	0.4606	0.5525	0.6088	0.4124	0.3451	0.3044
48 h	1.0026	1.274	1.2904	1.2908	1.0981	1.243	1.1976	1.0049	1.1012	1.1164	1.0206	1.2678	1.255	1.1068	1.1476	0.9131	0.8131	1.0362	0.6672	0.5899	0.7194
72 h	1.3665	1.6044	1.525	1.5372	1.3311	1.5943	1.5212	1.412	1.5727	1.3665	1.3315	1.5643	1.5586	1.6163	1.519	1.3962	1.1877	1.3545	0.8098	0.8892	0.9339
Supplementary Figure 3E quantitative data for ERS-related protein expression in LECs treated with SIRT6 or XBP1 inhibitors
Relative Protein Abundance
	control			ZA 12h			ZA 12h+SIRT6 inhibitor			ZA 12h+SIRT6 inhibitor+XBP1 inhibitor
GRP78	1	1.22278	0.957893	1.56199	2.35643	1.36681	1.76995	2.85445	1.57861	1.61596	1.81004	2.62032
XBP1s	1	0.921167	1.12159	1.55564	1.35429	1.84797	1.7501	2.73901	2.35833	0.997548	1.30063	1.39253
p-IRE1/IRE1	1	1.01978	0.978346	1.44969	1.14214	1.25592	2.1621	1.49136	1.85009	1.84568	1.64879	1.22898
p-PERK/PERK	1	1.0219	0.987992	2.19481	1.6744	2.47559	2.73639	2.21237	1.82622	1.0824	1.37752	1.17739
CHOP	1	1.21936	0.972069	2.87165	2.46212	1.89981	4.42379	3.39027	3.102	2.43038	2.82379	2.15885
Caspase 12	1	1.1168	0.98101	1.71704	1.92136	2.22183	2.1733	2.77917	2.3709	1.17409	1.32192	1.65468
Caspase 3	1	1.01177	0.988229	1.37228	1.17957	1.45919	2.65152	1.96164	2.43477	1.91749	1.7384	2.29259
Supplementary Figure 3G quantitative data for osteonecrotic area of the tooth extraction socket
Percent of osteonecrotic area (%)
ZA	ZA+Sirt6 activator
11.9281	10.6984
21.3968	7.6935
20.349	9.7676
13.2914	7.43
12.9929	5.0662
15.3939	7.8313
Supplementary Figure 3H quantitative data for autophagy-related protein expression in LECs treated with SIRT6 or XBP1 inhibitors
Relative Protein Abundance
	control			ZA 12h			ZA 12h+SIRT6 inhibitor			ZA 12h+SIRT6 inhibitor+XBP1 inhibitor
p-mTOR/mTOR	1	1.25282	0.906827	0.552372	0.748559	0.489781	0.877728	1.20453	1.35398	0.555771	0.758297	0.471975
ATG5	1	1.09755	0.960203	1.84221	1.56947	2.22863	1.65219	1.2531	1.51676	1.55824	1.41148	1.70896
LC3B	1	1.37118	0.935533	3.81807	3.26667	3.15758	3.02222	2.56246	2.05063	2.75232	1.70909	2.07343
Beclin1	1	1.25432	0.944539	3.16801	2.16654	2.88014	1.6941	1.58591	1.90166	2.61442	2.51212	2.31719
p62	1	1.04999	0.950228	0.391783	0.291165	0.452399	0.602838	0.806101	0.512168	0.661649	0.551651	0.391507
Supplementary Figure 3J quantitative data for apoptotic LECs
Numbers of apoptotic LECs (/field)
NC	24h	24h+Sirt6 inhibitor
1	7	14
4	9	17
3	12	18
WB in Fig 2K								WB in Fig 2L
WB in Supplementary Figure 3C

[truncated: 3 more sheets: Supp.Figure 4, Supp.Figure 5, Supp.Figure 6]
